# Supplementary material for: Sharing Happy Stories Increases Interpersonal Closeness: Interpersonal Brain Synchronization as a Neural Indicator
Source: eNeuro. 2021 Nov 18;8(6):ENEURO.0245-21.2021. doi: 10.1523/ENEURO.0245-21.2021 (PMC8607910; doi:10.1523/ENEURO.0245-21.2021)
Supplement: Extended Data 1 — The code used in the study. Download Extended Data 1, ZIP file. [file enu-eN-NWR-0245-21-s02.zip]

Archive with 809 entries (779 files):
- Neuroscan64.loc
- sample.data.fdt
- sample.data.set
- Step1_preprocess_demo.m
- Step2_PLV_demo.m
- eeglab14_0_0b/
- eeglab14_0_0b/1ST_README.txt
- eeglab14_0_0b/Contents.m
- eeglab14_0_0b/eeglab.m
- eeglab14_0_0b/eeglabhist.m
- eeglab14_0_0b/eeglablicense.txt
- eeglab14_0_0b/external/
- eeglab14_0_0b/external/README.txt
- eeglab14_0_0b/functions/
- eeglab14_0_0b/functions/@eegobj/
- eeglab14_0_0b/functions/@eegobj/display.m
- eeglab14_0_0b/functions/@eegobj/eegobj.m
- eeglab14_0_0b/functions/@eegobj/fieldnames.m
- eeglab14_0_0b/functions/@eegobj/horzcat2.m
- eeglab14_0_0b/functions/@eegobj/isfield.m
- eeglab14_0_0b/functions/@eegobj/isstruct.m
- eeglab14_0_0b/functions/@eegobj/length.m
- eeglab14_0_0b/functions/@eegobj/orderfields.m
- eeglab14_0_0b/functions/@eegobj/rmfield.m
- eeglab14_0_0b/functions/@eegobj/simpletest.m
- eeglab14_0_0b/functions/@eegobj/subsasgn.m
- eeglab14_0_0b/functions/@eegobj/subsref.m
- eeglab14_0_0b/functions/@memmapdata/
- eeglab14_0_0b/functions/@memmapdata/display.m
- eeglab14_0_0b/functions/@memmapdata/double.m
- eeglab14_0_0b/functions/@memmapdata/end.m
- eeglab14_0_0b/functions/@memmapdata/isnumeric.m
- eeglab14_0_0b/functions/@memmapdata/length.m
- eeglab14_0_0b/functions/@memmapdata/memmapdata.m
- eeglab14_0_0b/functions/@memmapdata/msize.m
- eeglab14_0_0b/functions/@memmapdata/ndims.m
- eeglab14_0_0b/functions/@memmapdata/reshape.m
- eeglab14_0_0b/functions/@memmapdata/size.m
- eeglab14_0_0b/functions/@memmapdata/subsasgn.m
- eeglab14_0_0b/functions/@memmapdata/subsref.m
- eeglab14_0_0b/functions/@memmapdata/sum.m
- eeglab14_0_0b/functions/@mmo/
- eeglab14_0_0b/functions/@mmo/binaryopp.m
- eeglab14_0_0b/functions/@mmo/bsxfun.m
- eeglab14_0_0b/functions/@mmo/changefile.m
- eeglab14_0_0b/functions/@mmo/checkcopies_local.m
- eeglab14_0_0b/functions/@mmo/checkworkspace.m
- eeglab14_0_0b/functions/@mmo/ctranspose.m
- eeglab14_0_0b/functions/@mmo/display.m
- eeglab14_0_0b/functions/@mmo/double.m
- eeglab14_0_0b/functions/@mmo/end.m
- eeglab14_0_0b/functions/@mmo/fft.m
- eeglab14_0_0b/functions/@mmo/isnumeric.m
- eeglab14_0_0b/functions/@mmo/length.m
- eeglab14_0_0b/functions/@mmo/mmo.m
- eeglab14_0_0b/functions/@mmo/ndims.m
- eeglab14_0_0b/functions/@mmo/permute.m
- eeglab14_0_0b/functions/@mmo/reshape.m
- eeglab14_0_0b/functions/@mmo/size.m
- eeglab14_0_0b/functions/@mmo/subsasgn.m
- eeglab14_0_0b/functions/@mmo/subsasgn_old.m
- eeglab14_0_0b/functions/@mmo/subsref.m
- eeglab14_0_0b/functions/@mmo/sum.m
- eeglab14_0_0b/functions/@mmo/transpose.m
- eeglab14_0_0b/functions/@mmo/unitaryopp.m
- eeglab14_0_0b/functions/@mmo/var.m
- eeglab14_0_0b/functions/adminfunc/
- eeglab14_0_0b/functions/adminfunc/abouteeglab.m
- eeglab14_0_0b/functions/adminfunc/biosigpathfirst.m
- eeglab14_0_0b/functions/adminfunc/biosigpathlast.m
- eeglab14_0_0b/functions/adminfunc/eegh.m
- eeglab14_0_0b/functions/adminfunc/eeglabexefolder.m
- eeglab14_0_0b/functions/adminfunc/eeglab_error.m
- eeglab14_0_0b/functions/adminfunc/eeglab_options.m
- eeglab14_0_0b/functions/adminfunc/eeg_checkchanlocs.m
- eeglab14_0_0b/functions/adminfunc/eeg_checkset.m
- eeglab14_0_0b/functions/adminfunc/eeg_eval.m
- eeglab14_0_0b/functions/adminfunc/eeg_getdatact.m
- eeglab14_0_0b/functions/adminfunc/eeg_getversion.m
- eeglab14_0_0b/functions/adminfunc/eeg_global.m
- eeglab14_0_0b/functions/adminfunc/eeg_helpadmin.m
- eeglab14_0_0b/functions/adminfunc/eeg_helpgui.m
- eeglab14_0_0b/functions/adminfunc/eeg_helphelp.m
- eeglab14_0_0b/functions/adminfunc/eeg_helpmenu.m
- eeglab14_0_0b/functions/adminfunc/eeg_helpmisc.m
- eeglab14_0_0b/functions/adminfunc/eeg_helppop.m
- eeglab14_0_0b/functions/adminfunc/eeg_helpsigproc.m
- eeglab14_0_0b/functions/adminfunc/eeg_helpstatistics.m
- eeglab14_0_0b/functions/adminfunc/eeg_helpstudy.m
- eeglab14_0_0b/functions/adminfunc/eeg_helptimefreq.m
- eeglab14_0_0b/functions/adminfunc/eeg_hist.m
- eeglab14_0_0b/functions/adminfunc/eeg_options.m
- eeglab14_0_0b/functions/adminfunc/eeg_optionsbackup.m
- eeglab14_0_0b/functions/adminfunc/eeg_readoptions.m
- eeglab14_0_0b/functions/adminfunc/eeg_retrieve.m
- eeglab14_0_0b/functions/adminfunc/eeg_store.m
- eeglab14_0_0b/functions/adminfunc/error_bc.m
- eeglab14_0_0b/functions/adminfunc/gethelpvar.m
- eeglab14_0_0b/functions/adminfunc/getkeyval.m
- eeglab14_0_0b/functions/adminfunc/gettext.m
- eeglab14_0_0b/functions/adminfunc/hlp_argstruct2linearcell.m
- eeglab14_0_0b/functions/adminfunc/intersect_bc.m
- eeglab14_0_0b/functions/adminfunc/iseeglabdeployed.m
- eeglab14_0_0b/functions/adminfunc/ismatlab.m
- eeglab14_0_0b/functions/adminfunc/ismember_bc.m
- eeglab14_0_0b/functions/adminfunc/is_sccn.m
- eeglab14_0_0b/functions/adminfunc/plugin_askinstall.m
- eeglab14_0_0b/functions/adminfunc/plugin_convert.m
- eeglab14_0_0b/functions/adminfunc/plugin_deactivate.m
- eeglab14_0_0b/functions/adminfunc/plugin_extract.m
- eeglab14_0_0b/functions/adminfunc/plugin_getweb.m
- eeglab14_0_0b/functions/adminfunc/plugin_install.m
- eeglab14_0_0b/functions/adminfunc/plugin_installstartup.m
- eeglab14_0_0b/functions/adminfunc/plugin_managedeactivated.m
- eeglab14_0_0b/functions/adminfunc/plugin_movepath.m
- eeglab14_0_0b/functions/adminfunc/plugin_reactivate.m
- eeglab14_0_0b/functions/adminfunc/plugin_remove.m
- eeglab14_0_0b/functions/adminfunc/plugin_urlread.m
- eeglab14_0_0b/functions/adminfunc/plugin_urlreadwrite.m
- eeglab14_0_0b/functions/adminfunc/plugin_urlsize.m
- eeglab14_0_0b/functions/adminfunc/plugin_urlwrite.m
- eeglab14_0_0b/functions/adminfunc/pop_delset.m
- eeglab14_0_0b/functions/adminfunc/pop_editoptions.m
- eeglab14_0_0b/functions/adminfunc/pop_rejmenu.m
- eeglab14_0_0b/functions/adminfunc/pop_stdwarn.m
- eeglab14_0_0b/functions/adminfunc/removepath.m
- eeglab14_0_0b/functions/adminfunc/setdiff_bc.m
- eeglab14_0_0b/functions/adminfunc/troubleshooting_data_formats.m
- eeglab14_0_0b/functions/adminfunc/union_bc.m
- eeglab14_0_0b/functions/adminfunc/unique_bc.m
- eeglab14_0_0b/functions/adminfunc/vararg2str.m
- eeglab14_0_0b/functions/adminfunc/+up/
- eeglab14_0_0b/functions/adminfunc/+up/README.txt
- eeglab14_0_0b/functions/adminfunc/+up/updater.m
- eeglab14_0_0b/functions/adminfunc/+up/updater_gui.fig
- eeglab14_0_0b/functions/guifunc/
- eeglab14_0_0b/functions/guifunc/errordlg2.m
- eeglab14_0_0b/functions/guifunc/finputcheck.m
- eeglab14_0_0b/functions/guifunc/inputdlg2.m
- eeglab14_0_0b/functions/guifunc/inputgui.m
- eeglab14_0_0b/functions/guifunc/listdlg2.m
- eeglab14_0_0b/functions/guifunc/pophelp.m
- eeglab14_0_0b/functions/guifunc/questdlg2.m
- eeglab14_0_0b/functions/guifunc/README.txt
- eeglab14_0_0b/functions/guifunc/supergui.m
- eeglab14_0_0b/functions/guifunc/warndlg2.m
- eeglab14_0_0b/functions/javachatfunc/
- eeglab14_0_0b/functions/javachatfunc/Chat_with_pane.jar
- eeglab14_0_0b/functions/javachatfunc/startpane.m
- eeglab14_0_0b/functions/javachatfunc/update.m
- eeglab14_0_0b/functions/miscfunc/
- eeglab14_0_0b/functions/miscfunc/abspeak.m
- eeglab14_0_0b/functions/miscfunc/arrow.m
- eeglab14_0_0b/functions/miscfunc/averef.m
- eeglab14_0_0b/functions/miscfunc/caliper.m
- eeglab14_0_0b/functions/miscfunc/chanproj.m
- eeglab14_0_0b/functions/miscfunc/compdsp.m
- eeglab14_0_0b/functions/miscfunc/compheads.m
- eeglab14_0_0b/functions/miscfunc/compile_eeglab.m
- eeglab14_0_0b/functions/miscfunc/compmap.m
- eeglab14_0_0b/functions/miscfunc/compplot.m
- eeglab14_0_0b/functions/miscfunc/compsort.m
- eeglab14_0_0b/functions/miscfunc/convolve.m
- eeglab14_0_0b/functions/miscfunc/corrimage.m
- eeglab14_0_0b/functions/miscfunc/covary.m
- eeglab14_0_0b/functions/miscfunc/crossfold.m
- eeglab14_0_0b/functions/miscfunc/crossfreq.m
- eeglab14_0_0b/functions/miscfunc/datlim.m
- eeglab14_0_0b/functions/miscfunc/del2map.m
- eeglab14_0_0b/functions/miscfunc/dendhier.m
- eeglab14_0_0b/functions/miscfunc/dendplot.m
- eeglab14_0_0b/functions/miscfunc/detectmalware.m
- eeglab14_0_0b/functions/miscfunc/difftopo.m
- eeglab14_0_0b/functions/miscfunc/dprime.m
- eeglab14_0_0b/functions/miscfunc/eegdraw.m
- eeglab14_0_0b/functions/miscfunc/eegdrawg.m
- eeglab14_0_0b/functions/miscfunc/eegmovie.m
- eeglab14_0_0b/functions/miscfunc/eegplotgold.m
- eeglab14_0_0b/functions/miscfunc/eegplotold.m
- eeglab14_0_0b/functions/miscfunc/eegplotsold.m
- eeglab14_0_0b/functions/miscfunc/eeg_ms2f.m
- eeglab14_0_0b/functions/miscfunc/eeg_regepochs.m
- eeglab14_0_0b/functions/miscfunc/eeg_time2prev.m
- eeglab14_0_0b/functions/miscfunc/envproj.col
- eeglab14_0_0b/functions/miscfunc/envproj.m
- eeglab14_0_0b/functions/miscfunc/erpregout.m
- eeglab14_0_0b/functions/miscfunc/erpregoutfunc.m
- eeglab14_0_0b/functions/miscfunc/eucl.m
- eeglab14_0_0b/functions/miscfunc/fastregress.m
- eeglab14_0_0b/functions/miscfunc/fieldtrip2eeglab.m
- eeglab14_0_0b/functions/miscfunc/fillcurves.m
- eeglab14_0_0b/functions/miscfunc/findduplicatefunctions.m
- eeglab14_0_0b/functions/miscfunc/formatsvnrevision.m
- eeglab14_0_0b/functions/miscfunc/gabor2d.m
- eeglab14_0_0b/functions/miscfunc/gauss.m
- eeglab14_0_0b/functions/miscfunc/gauss2d.m
- eeglab14_0_0b/functions/miscfunc/gauss3d.m
- eeglab14_0_0b/functions/miscfunc/getallmenus.m
- eeglab14_0_0b/functions/miscfunc/getallmenuseeglab.m
- eeglab14_0_0b/functions/miscfunc/getipsph.m
- eeglab14_0_0b/functions/miscfunc/gradmap.m
- eeglab14_0_0b/functions/miscfunc/gradplot.m
- eeglab14_0_0b/functions/miscfunc/headmovie.m
- eeglab14_0_0b/functions/miscfunc/help2html2.m
- eeglab14_0_0b/functions/miscfunc/helpforexe.m
- eeglab14_0_0b/functions/miscfunc/hist2.m
- eeglab14_0_0b/functions/miscfunc/hungarian.m
- eeglab14_0_0b/functions/miscfunc/icademo.m
- eeglab14_0_0b/functions/miscfunc/imagescloglog.m
- eeglab14_0_0b/functions/miscfunc/imagesclogy.m
- eeglab14_0_0b/functions/miscfunc/iscellnumeric.m
- eeglab14_0_0b/functions/miscfunc/kmeans_st.m
- eeglab14_0_0b/functions/miscfunc/laplac2d.m
- eeglab14_0_0b/functions/miscfunc/lapplot.m
- eeglab14_0_0b/functions/miscfunc/loadelec.m
- eeglab14_0_0b/functions/miscfunc/loc_subsets.m
- eeglab14_0_0b/functions/miscfunc/logimagesc.m
- eeglab14_0_0b/functions/miscfunc/loglike.m
- eeglab14_0_0b/functions/miscfunc/logspec.m
- eeglab14_0_0b/functions/miscfunc/makeelec.m
- eeglab14_0_0b/functions/miscfunc/makehelpfiles.m
- eeglab14_0_0b/functions/miscfunc/makehtml.m
- eeglab14_0_0b/functions/miscfunc/make_timewarp.m
- eeglab14_0_0b/functions/miscfunc/mapcorr.m
- eeglab14_0_0b/functions/miscfunc/matcorr.m
- eeglab14_0_0b/functions/miscfunc/matperm.m
- eeglab14_0_0b/functions/miscfunc/means.m
- eeglab14_0_0b/functions/miscfunc/nan_std.m
- eeglab14_0_0b/functions/miscfunc/numdim.m
- eeglab14_0_0b/functions/miscfunc/pcexpand.m
- eeglab14_0_0b/functions/miscfunc/pcsquash.m
- eeglab14_0_0b/functions/miscfunc/perminv.m
- eeglab14_0_0b/functions/miscfunc/plotproj.m
- eeglab14_0_0b/functions/miscfunc/promax.m
- eeglab14_0_0b/functions/miscfunc/qrtimax.m
- eeglab14_0_0b/functions/miscfunc/readlocsold.m
- eeglab14_0_0b/functions/miscfunc/read_rdf.m
- eeglab14_0_0b/functions/miscfunc/rmart.m
- eeglab14_0_0b/functions/miscfunc/rmsave.m
- eeglab14_0_0b/functions/miscfunc/rotatematlab.m
- eeglab14_0_0b/functions/miscfunc/runicalowmem.m
- eeglab14_0_0b/functions/miscfunc/runicatest.m
- eeglab14_0_0b/functions/miscfunc/runpca.m
- eeglab14_0_0b/functions/miscfunc/runpca2.m
- eeglab14_0_0b/functions/miscfunc/scanfold.m
- eeglab14_0_0b/functions/miscfunc/seemovie.m
- eeglab14_0_0b/functions/miscfunc/setfont.m
- eeglab14_0_0b/functions/miscfunc/shortread.m
- eeglab14_0_0b/functions/miscfunc/show_events.m
- eeglab14_0_0b/functions/miscfunc/testica.m
- eeglab14_0_0b/functions/miscfunc/textgui.m
- eeglab14_0_0b/functions/miscfunc/tftopo.m
- eeglab14_0_0b/functions/miscfunc/timefrq.m
- eeglab14_0_0b/functions/miscfunc/topoimage.m
- eeglab14_0_0b/functions/miscfunc/tutorial.m
- eeglab14_0_0b/functions/miscfunc/uniqe_cell_string.m
- eeglab14_0_0b/functions/miscfunc/uniquef.m
- eeglab14_0_0b/functions/miscfunc/upgma.m
- eeglab14_0_0b/functions/miscfunc/varimax.m
- eeglab14_0_0b/functions/miscfunc/varsort.m
- eeglab14_0_0b/functions/miscfunc/vectdata.m
- eeglab14_0_0b/functions/miscfunc/zica.m
- eeglab14_0_0b/functions/octavefunc/
- eeglab14_0_0b/functions/octavefunc/isoctave.m
- eeglab14_0_0b/functions/octavefunc/test_gui.m
- eeglab14_0_0b/functions/octavefunc/test_octaveparsing.m
- eeglab14_0_0b/functions/octavefunc/optim/
- eeglab14_0_0b/functions/octavefunc/optim/fmins.m
- eeglab14_0_0b/functions/octavefunc/optim/fminsearch.m
- eeglab14_0_0b/functions/octavefunc/optim/nmsmax.m
- eeglab14_0_0b/functions/octavefunc/signal/
- eeglab14_0_0b/functions/octavefunc/signal/checkfunctionmatlab.m
- eeglab14_0_0b/functions/octavefunc/signal/filtfilt.m
- eeglab14_0_0b/functions/octavefunc/signal/firls.m
- eeglab14_0_0b/functions/octavefunc/signal/pwelch.m
- eeglab14_0_0b/functions/popfunc/
- eeglab14_0_0b/functions/popfunc/eeg_addnewevents.m
- eeglab14_0_0b/functions/popfunc/eeg_amplitudearea.m
- eeglab14_0_0b/functions/popfunc/eeg_chaninds.m
- eeglab14_0_0b/functions/popfunc/eeg_chantype.m
- eeglab14_0_0b/functions/popfunc/eeg_context.m
- eeglab14_0_0b/functions/popfunc/eeg_countepochs.m
- eeglab14_0_0b/functions/popfunc/eeg_decodechan.m
- eeglab14_0_0b/functions/popfunc/eeg_dipselect.m
- eeglab14_0_0b/functions/popfunc/eeg_eegrej.m
- eeglab14_0_0b/functions/popfunc/eeg_emptyset.m
- eeglab14_0_0b/functions/popfunc/eeg_epoch2continuous.m
- eeglab14_0_0b/functions/popfunc/eeg_epochformat.m
- eeglab14_0_0b/functions/popfunc/eeg_eventformat.m
- eeglab14_0_0b/functions/popfunc/eeg_eventhist.m
- eeglab14_0_0b/functions/popfunc/eeg_eventtable.m
- eeglab14_0_0b/functions/popfunc/eeg_eventtypes.m
- eeglab14_0_0b/functions/popfunc/eeg_getepochevent.m
- eeglab14_0_0b/functions/popfunc/eeg_getica.m
- eeglab14_0_0b/functions/popfunc/eeg_insertbound.m
- eeglab14_0_0b/functions/popfunc/eeg_insertboundold.m
- eeglab14_0_0b/functions/popfunc/eeg_interp.m
- eeglab14_0_0b/functions/popfunc/eeg_laplac.m
- eeglab14_0_0b/functions/popfunc/eeg_lat2point.m
- eeglab14_0_0b/functions/popfunc/eeg_latencyur.m
[truncated: 509 more entries]
