# Supplementary material for: Sharing Happy Stories Increases Interpersonal Closeness: Interpersonal Brain Synchronization as a Neural Indicator
Source: eNeuro. 2021 Nov 18;8(6):ENEURO.0245-21.2021. doi: 10.1523/ENEURO.0245-21.2021 (PMC8607910; doi:10.1523/ENEURO.0245-21.2021)
Supplement: Extended Data 1 — The code used in the study. Download Extended Data 1, ZIP file. [file enu-eN-NWR-0245-21-s02.zip › eeglab14_0_0b/Contents.m]

% EEGLAB Toolbox to process EEG data
% Version 14.0.0
%
% eeglab() - Matlab graphic user interface environment for 
%   electrophysiological data analysis incorporating the ICA/EEG toolbox 
%   (Makeig et al.) developed at CNL / The Salk Institute, 1997-2001. 
%   Released 11/2002- as EEGLAB (Delorme, Makeig, et al.) at the Swartz Center 
%   for Computational Neuroscience, Institute for Neural Computation, 
%   University of California San Diego (http://sccn.ucsd.edu/). 
%   User feedback welcome: email eeglab@sccn.ucsd.edu
%
% Authors: Arnaud Delorme, Scott Makeig, with substantial contributions
%   from Colin Humphries, Sigurd Enghoff, Tzyy-Ping Jung, plus contributions 
%   from Tony Bell, Te-Won Lee, Luca Finelli and other contributors. 
%
% Description:
%   EEGLAB is Matlab software for processing continuous or event-related 
%   EEG or other physiological data. It is designed for use by both novice and 
%   expert Matlab users. In normal use, the EEGLAB graphic interface calls 
%   graphic functions via pop-up function windows. The EEGLAB history mechanism 
%   can save the resulting Matlab calls to disk for later incorporation into 
%   Matlab scripts.  A single data structure ('EEG') containing all dataset 
%   parameters may be accessed and modified directly from the Matlab commandline. 
%   EEGLAB now recognizes "plugins," sets of EEGLAB functions linked to the EEGLAB
%   main menu through an "eegplugin_[name].m" function (Ex. >> help eeplugin_besa.m). 
%
