# Supplementary material for: Sharing Happy Stories Increases Interpersonal Closeness: Interpersonal Brain Synchronization as a Neural Indicator
Source: eNeuro. 2021 Nov 18;8(6):ENEURO.0245-21.2021. doi: 10.1523/ENEURO.0245-21.2021 (PMC8607910; doi:10.1523/ENEURO.0245-21.2021)
Supplement: Extended Data 1 — The code used in the study. Download Extended Data 1, ZIP file. [file enu-eN-NWR-0245-21-s02.zip › eeglab14_0_0b/eeglab.m]

% eeglab() - Matlab graphic user interface environment for 
%   electrophysiological data analysis incorporating the ICA/EEG toolbox 
%   (Makeig et al.) developed at CNL / The Salk Institute, 1997-2001. 
%   Released 11/2002- as EEGLAB (Delorme, Makeig, et al.) at the Swartz Center 
%   for Computational Neuroscience, Institute for Neural Computation, 
%   University of California San Diego (http://sccn.ucsd.edu/). 
%   User feedback welcome: email eeglab@sccn.ucsd.edu
%
% Authors: Arnaud Delorme and Scott Makeig, with substantial contributions
%   from Colin Humphries, Sigurd Enghoff, Tzyy-Ping Jung, plus
%   contributions 
%   from Tony Bell, Te-Won Lee, Luca Finelli and many other contributors. 
%
% Description:
%   EEGLAB is Matlab-based software for processing continuous or event-related 
%   EEG or other physiological data. It is designed for use by both novice and 
%   expert Matlab users. In normal use, the EEGLAB graphic interface calls 
%   graphic functions via pop-up function windows. The EEGLAB history mechanism 
%   can save the resulting Matlab calls to disk for later incorporation into 
%   Matlab scripts.  A single data structure ('EEG') containing all dataset 
%   parameters may be accessed and modified directly from the Matlab commandline. 
%   EEGLAB now recognizes "plugins," sets of EEGLAB functions linked to the EEGLAB
%   main menu through an "eegplugin_[name].m" function (Ex. >> help eeplugin_besa.m). 
%
% Usage: 1) To (re)start EEGLAB, type
%            >> eeglab           % Ignores any loaded datasets
%        2) To redaw and update the EEGLAB interface, type
%            >> eeglab redraw    % Scans for non-empty datasets
%            >> eeglab rebuild   % Closes and rebuilds the EEGLAB window
%            >> eeglab versions  % State EEGLAB version number
%
%   >> type "license.txt" % the GNU public license
%   >> web http://sccn.ucsd.edu/eeglab/tutorial/ % the EEGLAB tutorial
%   >> help eeg_checkset  % the EEG dataset structure
%
% GUI Functions calling eponymous processing and plotting functions:
% ------------------------------------------------------------------
% <a href="matlab:helpwin pop_eegfilt">pop_eegfilt</a>   - bandpass filter data (eegfilt())
% <a href="matlab:helpwin pop_eegplot">pop_eegplot</a>   - scrolling multichannel data viewer (eegplot())
% <a href="matlab:helpwin pop_eegthresh">pop_eegthresh</a> - simple thresholding method (eegthresh())
% <a href="matlab:helpwin pop_envtopo">pop_envtopo</a>   - plot ERP data and component contributions (envtopo())
% <a href="matlab:helpwin pop_epoch">pop_epoch</a>     - extract epochs from a continuous dataset (epoch())
% <a href="matlab:helpwin pop_erpimage">pop_erpimage</a>  - plot single epochs as an image (erpimage())
% <a href="matlab:helpwin pop_jointprob">pop_jointprob</a> - reject epochs using joint probability (jointprob())
% <a href="matlab:helpwin pop_loaddat">pop_loaddat</a>   - load Neuroscan .DAT info file (loaddat())
% <a href="matlab:helpwin pop_loadcnt">pop_loadcnt</a>   - load Neuroscan .CNT data (lndcnt())
% <a href="matlab:helpwin pop_loadeeg">pop_loadeeg</a>   - load Neuroscan .EEG data (loadeeg())
% <a href="matlab:helpwin pop_loadbva">pop_loadbva</a>   - load Brain Vision Analyser matlab files
% <a href="matlab:helpwin pop_plotdata">pop_plotdata</a>  - plot data epochs in rectangular array (plotdata())
% <a href="matlab:helpwin pop_readegi">pop_readegi</a>   - load binary EGI data file (readegi())
% <a href="matlab:helpwin pop_rejkurt">pop_rejkurt</a>   - compute data kurtosis (rejkurt())
% <a href="matlab:helpwin pop_rejtrend">pop_rejtrend</a>  - reject EEG epochs showing linear trends  (rejtrend())
% <a href="matlab:helpwin pop_resample">pop_resample</a>  - change data sampling rate (resample())
% <a href="matlab:helpwin pop_rmbase">pop_rmbase</a>    - remove epoch baseline (rmbase())
% <a href="matlab:helpwin pop_runica">pop_runica</a>    - run infomax ICA decomposition (runica())
% <a href="matlab:helpwin pop_newtimef">pop_newtimef</a>  - event-related time-frequency (newtimef())
% <a href="matlab:helpwin pop_timtopo">pop_timtopo</a>   - plot ERP and scalp maps  (timtopo())
% <a href="matlab:helpwin pop_topoplot">pop_topoplot</a>  - plot scalp maps (topoplot())
% <a href="matlab:helpwin pop_snapread">pop_snapread</a>  - read Snapmaster .SMA files (snapread())
% <a href="matlab:helpwin pop_newcrossf">pop_newcrossf</a> - event-related cross-coherence (newcrossf())
% <a href="matlab:helpwin pop_spectopo">pop_spectopo</a>  - plot all channel spectra and scalp maps (spectopo())
% <a href="matlab:helpwin pop_plottopo">pop_plottopo</a>  - plot a data epoch in a topographic array (plottopo())
% <a href="matlab:helpwin pop_readedf">pop_readedf</a>   - read .EDF EEG data format (readedf())
% <a href="matlab:helpwin pop_headplot">pop_headplot</a>  - plot a 3-D data scalp map (headplot())
% <a href="matlab:helpwin pop_reref">pop_reref</a>     - re-reference data (reref())
% <a href="matlab:helpwin pop_signalstat">pop_signalstat</a> - plot signal or component statistic (signalstat())
%
% Other GUI functions:
% -------------------
% <a href="matlab:helpwin pop_chanevent">pop_chanevent</a>      - import events stored in data channel(s)
% <a href="matlab:helpwin pop_comments">pop_comments</a>       - edit dataset comment ('about') text
% <a href="matlab:helpwin pop_compareerps">pop_compareerps</a>    - compare two dataset ERPs using plottopo()
% <a href="matlab:helpwin pop_prop">pop_prop</a>           - plot channel or component properties (erpimage, spectra, map)
% <a href="matlab:helpwin pop_copyset">pop_copyset</a>        - copy dataset
% <a href="matlab:helpwin pop_dispcomp">pop_dispcomp</a>       - display component scalp maps with reject buttons
% <a href="matlab:helpwin pop_editeventfield">pop_editeventfield</a> - edit event fields
% <a href="matlab:helpwin pop_editeventvals">pop_editeventvals</a>  - edit event values
% <a href="matlab:helpwin pop_editset">pop_editset</a>        - edit dataset information
% <a href="matlab:helpwin pop_export">pop_export</a>         - export data or ica activity to ASCII file
% <a href="matlab:helpwin pop_expica">pop_expica</a>         - export ica weights or inverse matrix to ASCII file
% <a href="matlab:helpwin pop_icathresh">pop_icathresh</a>      - choose rejection thresholds (in development)
% <a href="matlab:helpwin pop_importepoch">pop_importepoch</a>    - import epoch info ASCII file
% <a href="matlab:helpwin pop_importevent">pop_importevent</a>    - import event info ASCII file
% <a href="matlab:helpwin pop_importpres">pop_importpres</a>     - import Presentation info file
% <a href="matlab:helpwin pop_importev2">pop_importev2</a>      - import Neuroscan ev2 file
% <a href="matlab:helpwin pop_loadset">pop_loadset</a>        - load dataset
% <a href="matlab:helpwin pop_mergeset">pop_mergeset</a>       - merge two datasets
% <a href="matlab:helpwin pop_rejepoch">pop_rejepoch</a>       - reject pre-identified epochs in a EEG dataset
% <a href="matlab:helpwin pop_rejspec">pop_rejspec</a>        - reject based on spectrum (computes spectrum -% eegthresh)
% <a href="matlab:helpwin pop_saveh">pop_saveh</a>          - save EEGLAB command history
% <a href="matlab:helpwin pop_saveset">pop_saveset</a>        - save dataset
% <a href="matlab:helpwin pop_select">pop_select</a>         - select data (epochs, time points, channels ...)
% <a href="matlab:helpwin pop_selectevent">pop_selectevent</a>    - select events
% <a href="matlab:helpwin pop_subcomp">pop_subcomp</a>        - subtract components from data
%
% Non-GUI functions use for handling the EEG structure:
% ----------------------------------------------------
% <a href="matlab:helpwin eeg_checkset">eeg_checkset</a>       - check dataset parameter consistency
% <a href="matlab:helpwin eeg_context">eeg_context</a>        - return info about events surrounding given events
% <a href="matlab:helpwin pop_delset">pop_delset</a>         - delete dataset
% <a href="matlab:helpwin pop_editoptions">pop_editoptions</a>    - edit the option file
% <a href="matlab:helpwin eeg_emptyset">eeg_emptyset</a>       - empty dataset
% <a href="matlab:helpwin eeg_epochformat">eeg_epochformat</a>    - convert epoch array to structure
% <a href="matlab:helpwin eeg_eventformat">eeg_eventformat</a>    - convert event array to structure
% <a href="matlab:helpwin eeg_getepochevent">eeg_getepochevent</a>  - return event values for a subset of event types
% <a href="matlab:helpwin eeg_global">eeg_global</a>         - global variables
% <a href="matlab:helpwin eeg_multieegplot">eeg_multieegplot</a>   - plot several rejections (using different colors)
% <a href="matlab:helpwin eeg_options">eeg_options</a>        - option file
% <a href="matlab:helpwin eeg_rejsuperpose">eeg_rejsuperpose</a>   - use by rejmenu to superpose all rejections
% <a href="matlab:helpwin eeg_rejmacro">eeg_rejmacro</a>       - used by all rejection functions
% <a href="matlab:helpwin pop_rejmenu">pop_rejmenu</a>        - rejection menu (with all rejection methods visible)
% <a href="matlab:helpwin eeg_retrieve">eeg_retrieve</a>       - retrieve dataset from ALLEEG
% <a href="matlab:helpwin eeg_store">eeg_store</a>          - store dataset into ALLEEG
%
% Help functions:
% --------------
% <a href="matlab:helpwin eeg_helpadmin">eeg_helpadmin</a>      - help on admin function
% <a href="matlab:helpwin eeg_helphelp">eeg_helphelp</a>       - help on help
% <a href="matlab:helpwin eeg_helpmenu">eeg_helpmenu</a>       - EEG help menus
% <a href="matlab:helpwin eeg_helppop">eeg_helppop</a>        - help on pop_ and eeg_ functions
% <a href="matlab:helpwin eeg_helpsigproc">eeg_helpsigproc</a>    - help on

% Copyright (C) 2001 Arnaud Delorme and Scott Makeig, Salk Institute,
% arno@salk.edu, smakeig@ucsd.edu.
%
% This program is free software; you can redistribute it and/or modify
% it under the terms of the GNU General Public License as published by
% the Free Software Foundation; either version 2 of the License, or
% (at your option) any later version.
%
% This program is distributed in the hope that it will be useful,
% but WITHOUT ANY WARRANTY; without even the implied warranty of
% MERCHANTABILITY or FITNESS FOR A PARTICULAR PURPOSE.  See the
% GNU General Public License for more details.
%
% You should have received a copy of the GNU General Public License
% along with this program; if not, write to the Free Software
% Foundation, Inc., 59 Temple Place, Suite 330, Boston, MA  02111-1307  USA

function varargout = eeglab( onearg )

if nargout > 0
    varargout = { [] [] 0 {} [] };
    %[ALLEEG, EEG, CURRENTSET, ALLCOM]
end;

% check Matlab version
% --------------------
vers = version;
tmpv = which('version');
if ~isempty(findstr(lower(tmpv), 'biosig'))
    [tmpp tmp] = fileparts(tmpv);
    rmpath(tmpp);
end;
% remove freemat folder if it exist
tmpPath = fileparts(fileparts(which('sread')));
newPath = fullfile(tmpPath, 'maybe-missing', 'freemat3.5');
if exist(newPath) == 7
    warning('off', 'MATLAB:rmpath:DirNotFound');
    rmpath(newPath)
    warning('on', 'MATLAB:rmpath:DirNotFound');
end;
if str2num(vers(1)) < 7 && str2num(vers(1)) >= 5
    tmpWarning = warning('backtrace');
    warning backtrace off;
    warning('You are using a Matlab version older than 7.0');
    warning('This Matlab version is too old to run the current EEGLAB');
    warning('Download EEGLAB 4.3b at http://sccn.ucsd.edu/eeglab/eeglab4.5b.teaching.zip');
    warning('This version of EEGLAB is compatible with all Matlab version down to Matlab 5.3');
    warning(tmpWarning);
    return;
end;

% check Matlab version
% --------------------
vers = version;
indp = find(vers == '.');
if str2num(vers(indp(1)+1)) > 1, vers = [ vers(1:indp(1)) '0' vers(indp(1)+1:end) ]; end;
indp = find(vers == '.');
vers = str2num(vers(1:indp(2)-1));
if vers < 7.06
    tmpWarning = warning('backtrace');
    warning backtrace off;
    warning('You are using a Matlab version older than 7.6 (2008a)');
    warning('Some of the EEGLAB functions might not be functional');
    warning('Download EEGLAB 4.3b at http://sccn.ucsd.edu/eeglab/eeglab4.5b.teaching.zip');
    warning('This version of EEGLAB is compatible with all Matlab version down to Matlab 5.3');
    warning(tmpWarning);
end; 

% check for duplicate versions of EEGLAB
% --------------------------------------
eeglabpath = mywhich('eeglab.m');
eeglabpath = eeglabpath(1:end-length('eeglab.m'));
if nargin < 1
    eeglabpath2 = '';
    if strcmpi(eeglabpath, pwd) || strcmpi(eeglabpath(1:end-1), pwd) 
        cd('functions');
        warning('off', 'MATLAB:rmpath:DirNotFound');
        rmpath(eeglabpath);
        warning('on', 'MATLAB:rmpath:DirNotFound');
        eeglabpath2 = mywhich('eeglab.m');
        cd('..');
    else
        try, rmpath(eeglabpath); catch, end;
        eeglabpath2 = mywhich('eeglab.m');
    end;
    if ~isempty(eeglabpath2)
        %evalin('base', 'clear classes updater;'); % this clears all the variables
        eeglabpath2 = eeglabpath2(1:end-length('eeglab.m'));
        tmpWarning = warning('backtrace'); 
        warning backtrace off;
        disp('******************************************************');
        warning('There are at least two versions of EEGLAB in your path');
        warning(sprintf('One is at %s', eeglabpath));
        warning(sprintf('The other one is at %s', eeglabpath2));
        warning(tmpWarning); 
    end;
    addpath(eeglabpath);
end;

% add the paths
% -------------
if strcmpi(eeglabpath, './') || strcmpi(eeglabpath, '.\'), eeglabpath = [ pwd filesep ]; end;

% solve BIOSIG problem
% --------------------
pathtmp = mywhich('wilcoxon_test');
if ~isempty(pathtmp)
    try,
        rmpath(pathtmp(1:end-15));
    catch, end;
end;

% test for local SCCN copy
% ------------------------
if ~iseeglabdeployed2
    addpathifnotinlist(eeglabpath);
    if exist( fullfile( eeglabpath, 'functions', 'adminfunc') ) ~= 7
        warning('EEGLAB subfolders not found');
    end;
end;

% determine file format
% ---------------------
fileformat = 'maclinux';
comp = computer;
try
    if strcmpi(comp(1:3), 'GLN') | strcmpi(comp(1:3), 'MAC') | strcmpi(comp(1:3), 'SOL')
        fileformat = 'maclinux';
    elseif strcmpi(comp(1:5), 'pcwin')
        fileformat = 'pcwin';
    end;
end;

% add paths
% ---------
if ~iseeglabdeployed2
    tmp = which('eeglab_data.set');
    if ~isempty(which('eeglab_data.set')) && ~isempty(which('GSN-HydroCel-32.sfp'))
        warning backtrace off;
        warning(sprintf([ '\n\nPath Warning: It appears that you have added the path to all of the\n' ...
            'subfolders to EEGLAB. This may create issues with some EEGLAB extensions\n' ...
            'If EEGLAB cannot start or your experience a large number of warning\n' ...
            'messages, remove all the EEGLAB paths then go to the EEGLAB folder\n' ...
            'and start EEGLAB which will add all the necessary paths.\n\n' ]));
        warning backtrace on;
        foldertorm = fileparts(which('fgetl.m'));
        if ~isempty(strfind(foldertorm, 'eeglab'))
            rmpath(foldertorm);
        end;
        foldertorm = fileparts(which('strjoin.m'));
        if ~isempty(strfind(foldertorm, 'eeglab'))
            rmpath(foldertorm);
        end;
    end;
    myaddpath( eeglabpath, 'eeg_checkset.m',   [ 'functions' filesep 'adminfunc'        ]);
    myaddpath( eeglabpath, 'eeg_checkset.m',   [ 'functions' filesep 'adminfunc'        ]);
    myaddpath( eeglabpath, ['@mmo' filesep 'mmo.m'], 'functions');
    myaddpath( eeglabpath, 'readeetraklocs.m', [ 'functions' filesep 'sigprocfunc'      ]);
    myaddpath( eeglabpath, 'supergui.m',       [ 'functions' filesep 'guifunc'          ]);
    myaddpath( eeglabpath, 'pop_study.m',      [ 'functions' filesep 'studyfunc'        ]);
    myaddpath( eeglabpath, 'pop_loadbci.m',    [ 'functions' filesep 'popfunc'          ]);
    myaddpath( eeglabpath, 'statcond.m',       [ 'functions' filesep 'statistics'       ]);
    myaddpath( eeglabpath, 'timefreq.m',       [ 'functions' filesep 'timefreqfunc'     ]);
    myaddpath( eeglabpath, 'icademo.m',        [ 'functions' filesep 'miscfunc'         ]);
    myaddpath( eeglabpath, 'eeglab1020.ced',   [ 'functions' filesep 'resources'        ]);
    myaddpath( eeglabpath, 'startpane.m',      [ 'functions' filesep 'javachatfunc' ]);
    addpathifnotinlist(fullfile(eeglabpath, 'plugins'));
    eeglab_options;
    
    % remove path to to fmrlab if neceecessary
    path_runica = fileparts(mywhich('runica'));
    if length(path_runica) > 6 && strcmpi(path_runica(end-5:end), 'fmrlab')
        rmpath(path_runica);
    end;

    % add path if toolboxes are missing
    % ---------------------------------
    signalpath = fullfile(eeglabpath, 'functions', 'octavefunc', 'signal');
    optimpath  = fullfile(eeglabpath, 'functions', 'octavefunc', 'optim');
    if option_donotusetoolboxes
        p1 = fileparts(mywhich('ttest'));
        p2 = fileparts(mywhich('filtfilt'));
        p3 = fileparts(mywhich('optimtool'));
        p4 = fileparts(mywhich('gray2ind'));
        if ~isempty(p1), rmpath(p1); end;
        if ~isempty(p2), rmpath(p2); end;
        if ~isempty(p3), rmpath(p3); end;
        if ~isempty(p4), rmpath(p4); end;
    end;
    if ~license('test','signal_toolbox') || exist('pwelch') ~= 2
        warning('off', 'MATLAB:dispatcher:nameConflict');
        addpath( signalpath );
    else
        warning('off', 'MATLAB:rmpath:DirNotFound');
        rmpathifpresent( signalpath );
        rmpathifpresent(optimpath);
        warning('on', 'MATLAB:rmpath:DirNotFound');
    end;
    if ~license('test','optim_toolbox') && ~ismatlab
        addpath( optimpath );
    else
        warning('off', 'MATLAB:rmpath:DirNotFound');
        rmpathifpresent( optimpath );
        warning('on', 'MATLAB:rmpath:DirNotFound');
    end;

    % remove BIOSIG path which are not needed and might cause conflicts
    biosigp{1} = fileparts(which('sopen.m'));
    biosigp{2} = fileparts(which('regress_eog.m'));
    biosigp{3} = fileparts(which('DecimalFactors.txt'));
    removepath(fileparts(fileparts(biosigp{1})), biosigp{:})
else
    eeglab_options;
end;

if nargin == 1 && strcmp(onearg, 'redraw')
    if evalin('base', 'exist(''EEG'')', '0') == 1
        evalin('base', 'eeg_global;');
    end;
end;
eeg_global;

% remove empty datasets in ALLEEG
while ~isempty(ALLEEG) && isempty(ALLEEG(end).data)
    ALLEEG(end) = [];
end;
if ~isempty(ALLEEG) && max(CURRENTSET) > length(ALLEEG)
    CURRENTSET = 1;
    EEG        = eeg_retrieve(ALLEEG, CURRENTSET);
end;

% for the history function
% ------------------------
comtmp = 'warning off MATLAB:mir_warning_variable_used_as_function';
evalin('base'  , comtmp, '');
evalin('caller', comtmp, '');
    
evalin('base', 'eeg_global;');
if nargin < 1 | exist('EEG') ~= 1
	clear global EEG ALLEEG CURRENTSET ALLCOM LASTCOM STUDY;
    CURRENTSTUDY = 0;
	eeg_global;
	EEG = eeg_emptyset;
	eegh('[ALLEEG EEG CURRENTSET ALLCOM] = eeglab;');
    if ismatlab && get(0, 'screendepth') <= 8
        disp('Warning: screen color depth too low, some colors will be inaccurate in time-frequency plots');
    end;
end;

if nargin == 1
	if strcmp(onearg, 'versions')
        disp( [ 'EEGLAB v' eeg_getversion ] );
	elseif strcmp(onearg, 'nogui')
        if nargout < 1, clear ALLEEG; end; % do not return output var
        return;
	elseif strcmp(onearg, 'redraw')
        if ~ismatlab,return; end;
		W_MAIN = findobj('tag', 'EEGLAB');
		if ~isempty(W_MAIN)
			updatemenu;
            if nargout < 1, clear ALLEEG; end; % do not return output var
			return;
		else
			eegh('eeglab(''redraw'');');
		end;
	elseif strcmp(onearg, 'rebuild')
        if ~ismatlab,return; end;
		W_MAIN = findobj('tag', 'EEGLAB');
        close(W_MAIN);
        eeglab;
        return;
    else
        fprintf(2,['EEGLAB Warning: Invalid argument ''' onearg '''. Restarting EEGLAB interface instead.\n']);
        eegh('[ALLEEG EEG CURRENTSET ALLCOM] = eeglab(''rebuild'');');
	end;
else 
    onearg = 'rebuild';
end;
ALLCOM = ALLCOM;
try, eval('colordef white;'); catch end;

% default option folder
% ---------------------
if ~iseeglabdeployed2
    eeglab_options;
    fprintf('eeglab: options file is %s%seeg_options.m\n', homefolder, filesep);
end;

% checking strings
% ----------------
e_try             = 'try,';
e_catch           = 'catch, eeglab_error; LASTCOM= ''''; clear EEGTMP ALLEEGTMP STUDYTMP; end;';
nocheck           = e_try;
ret               = 'if ~isempty(LASTCOM), if LASTCOM(1) == -1, LASTCOM = ''''; return; end; end;';
check             = ['[EEG LASTCOM] = eeg_checkset(EEG, ''data'');' ret ' eegh(LASTCOM);' e_try];
checkcont         = ['[EEG LASTCOM] = eeg_checkset(EEG, ''contdata'');' ret ' eegh(LASTCOM);' e_try];
checkica          = ['[EEG LASTCOM] = eeg_checkset(EEG, ''ica'');' ret ' eegh(LASTCOM);' e_try];
checkepoch        = ['[EEG LASTCOM] = eeg_checkset(EEG, ''epoch'');' ret ' eegh(LASTCOM);' e_try];
checkevent        = ['[EEG LASTCOM] = eeg_checkset(EEG, ''event'');' ret ' eegh(LASTCOM);' e_try];
checkbesa         = ['[EEG LASTCOM] = eeg_checkset(EEG, ''besa'');' ret ' eegh(''% no history yet for BESA dipole localization'');' e_try];
checkepochica     = ['[EEG LASTCOM] = eeg_checkset(EEG, ''epoch'', ''ica'');' ret ' eegh(LASTCOM);' e_try];
checkplot         = ['[EEG LASTCOM] = eeg_checkset(EEG, ''chanloc'');' ret ' eegh(LASTCOM);' e_try];
checkicaplot      = ['[EEG LASTCOM] = eeg_checkset(EEG, ''ica'', ''chanloc'');' ret ' eegh(LASTCOM);' e_try];
checkepochplot    = ['[EEG LASTCOM] = eeg_checkset(EEG, ''epoch'', ''chanloc'');' ret ' eegh(LASTCOM);' e_try];
checkepochicaplot = ['[EEG LASTCOM] = eeg_checkset(EEG, ''epoch'', ''ica'', ''chanloc'');' ret ' eegh(LASTCOM);' e_try];

% check string and backup old dataset
% -----------------------------------
backup =     [ 'if CURRENTSET ~= 0,' ...
               '    [ ALLEEG EEG ] = eeg_store(ALLEEG, EEG, CURRENTSET, ''savegui'');' ...
               '    eegh(''[ALLEEG EEG] = eeg_store(ALLEEG, EEG, CURRENTSET, ''''savedata'''');'');' ...
               'end;' ];

storecall    = '[ALLEEG EEG] = eeg_store(ALLEEG, EEG, CURRENTSET); eegh(''[ALLEEG EEG] = eeg_store(ALLEEG, EEG, CURRENTSET);'');';
storenewcall = '[ALLEEG EEG CURRENTSET LASTCOM] = pop_newset(ALLEEG, EEG, CURRENTSET, ''study'', ~isempty(STUDY)+0); eegh(LASTCOM);';
storeallcall = [ 'if ~isempty(ALLEEG) & ~isempty(ALLEEG(1).data), ALLEEG = eeg_checkset(ALLEEG);' ...
                 'EEG = eeg_retrieve(ALLEEG, CURRENTSET); eegh(''ALLEEG = eeg_checkset(ALLEEG); EEG = eeg_retrieve(ALLEEG, CURRENTSET);''); end;' ];

testeegtmp   =  'if exist(''EEGTMP'') == 1, EEG = EEGTMP; clear EEGTMP; end;'; % for backward compatibility
ifeeg        =  'if ~isempty(LASTCOM) & ~isempty(EEG),';
ifeegnh      =  'if ~isempty(LASTCOM) & ~isempty(EEG) & ~isempty(findstr(''='',LASTCOM)),';

% nh = no dataset history
% -----------------------
e_storeall_nh   = [e_catch 'eegh(LASTCOM);' ifeeg storeallcall 'disp(''Done.''); end; eeglab(''redraw'');'];
e_hist_nh       = [e_catch 'eegh(LASTCOM);'];

% same as above but also save history in dataset
% ----------------------------------------------
e_newset        = [e_catch 'EEG = eegh(LASTCOM, EEG);' testeegtmp ifeeg   storenewcall 'disp(''Done.''); end; eeglab(''redraw'');'];
e_store         = [e_catch 'EEG = eegh(LASTCOM, EEG);' ifeegnh storecall    'disp(''Done.''); end; eeglab(''redraw'');'];
e_hist          = [e_catch 'EEG = eegh(LASTCOM, EEG);'];
e_histdone      = [e_catch 'EEG = eegh(LASTCOM, EEG); if ~isempty(LASTCOM), disp(''Done.''); end;' ];

% study checking
% --------------
e_load_study = [e_catch 'if ~isempty(LASTCOM), STUDY = STUDYTMP; STUDY = eegh(LASTCOM, STUDY); ALLEEG = ALLEEGTMP; EEG = ALLEEG; CURRENTSET = [1:length(EEG)]; eegh(''CURRENTSTUDY = 1; EEG = ALLEEG; CURRENTSET = [1:length(EEG)];''); CURRENTSTUDY = 1; disp(''Done.''); end; clear ALLEEGTMP STUDYTMP; eeglab(''redraw'');'];
e_plot_study = [e_catch 'if ~isempty(LASTCOM), STUDY = STUDYTMP; STUDY = eegh(LASTCOM, STUDY); disp(''Done.''); end; clear ALLEEGTMP STUDYTMP; eeglab(''redraw'');']; % ALLEEG not modified

% build structures for plugins
% ----------------------------
trystrs.no_check                 = e_try;
trystrs.check_data               = check;
trystrs.check_ica                = checkica;
trystrs.check_cont               = checkcont;
trystrs.check_epoch              = checkepoch;
trystrs.check_event              = checkevent;
trystrs.check_epoch_ica          = checkepochica;
trystrs.check_chanlocs           = checkplot;
trystrs.check_epoch_chanlocs     = checkepochplot;
trystrs.check_epoch_ica_chanlocs = checkepochicaplot;
catchstrs.add_to_hist            = e_hist;
catchstrs.store_and_hist         = e_store;
catchstrs.new_and_hist           = e_newset;
catchstrs.new_non_empty          = e_newset;
catchstrs.update_study           = e_plot_study;

% create eeglab figure
% --------------------
javaobj = eeg_mainfig(onearg);

% detecting icalab
% ----------------
if exist('icalab')
    disp('ICALAB toolbox detected (algo. added to "run ICA" interface)');
end;

if ~iseeglabdeployed2
    % check for older version of Fieldtrip and presence of topoplot
    % -------------------------------------------------------------
    if ismatlab
        ptopoplot  = fileparts(mywhich('cbar'));
        ptopoplot2 = fileparts(mywhich('topoplot'));
        if ~strcmpi(ptopoplot, ptopoplot2),
            %disp('  Warning: duplicate function topoplot.m in Fieldtrip and EEGLAB');
            %disp('  EEGLAB function will prevail and call the Fieldtrip one when appropriate');
            addpath(ptopoplot);
        end;
    end;
end;

cb_importdata  = [ nocheck '[EEG LASTCOM] = pop_importdata;'   e_newset ];
cb_readegi     = [ nocheck '[EEG LASTCOM] = pop_readegi;'      e_newset ];
cb_readsegegi  = [ nocheck '[EEG LASTCOM] = pop_readsegegi;'   e_newset ];
cb_readegiepo  = [ nocheck '[EEG LASTCOM] = pop_importegimat;' e_newset ];
cb_loadbci     = [ nocheck '[EEG LASTCOM] = pop_loadbci;'      e_newset ];
cb_snapread    = [ nocheck '[EEG LASTCOM] = pop_snapread;'     e_newset ]; 
cb_loadcnt     = [ nocheck '[EEG LASTCOM] = pop_loadcnt;'      e_newset ]; 
cb_loadeeg     = [ nocheck '[EEG LASTCOM] = pop_loadeeg;'      e_newset ]; 
cb_biosig      = [ nocheck '[EEG LASTCOM] = pop_biosig; '      e_newset ]; 
cb_fileio      = [ nocheck '[EEG LASTCOM] = pop_fileio; '      e_newset ]; 
cb_fileio2     = [ nocheck '[EEG LASTCOM] = pop_fileiodir;'   e_newset ]; 

cb_importepoch = [ checkepoch   '[EEG LASTCOM] = pop_importepoch(EEG);'   e_store ];
cb_loaddat     = [ checkepoch   '[EEG LASTCOM]= pop_loaddat(EEG);'        e_store ]; 
cb_importevent = [ check        '[EEG LASTCOM] = pop_importevent(EEG);'   e_store ];
cb_chanevent   = [ check        '[EEG LASTCOM]= pop_chanevent(EEG);'      e_store ]; 
cb_importpres  = [ check        '[EEG LASTCOM]= pop_importpres(EEG);'     e_store ]; 
cb_importev2   = [ check        '[EEG LASTCOM]= pop_importev2(EEG);'      e_store ]; 
cb_importerplab= [ check        '[EEG LASTCOM]= pop_importerplab(EEG);'   e_store ]; 
cb_export      = [ check        'LASTCOM = pop_export(EEG);'              e_histdone ];
cb_expica1     = [ check        'LASTCOM = pop_expica(EEG, ''weights'');' e_histdone ]; 
cb_expica2     = [ check        'LASTCOM = pop_expica(EEG, ''inv'');'     e_histdone ];
cb_expevents   = [ check        'LASTCOM = pop_expevents(EEG);'           e_histdone ];
cb_expdata     = [ check        'LASTCOM = pop_writeeeg(EEG);'            e_histdone ]; 

cb_loadset     = [ nocheck '[EEG LASTCOM] = pop_loadset;'                                e_newset];
cb_saveset     = [ check   '[EEG LASTCOM] = pop_saveset(EEG, ''savemode'', ''resave'');' e_store ];
cb_savesetas   = [ check   '[EEG LASTCOM] = pop_saveset(EEG);'                           e_store ];
cb_delset      = [ nocheck '[ALLEEG LASTCOM] = pop_delset(ALLEEG, -CURRENTSET);'         e_hist_nh 'eeglab redraw;' ];
cb_study1      = [ nocheck 'pop_stdwarn; [STUDYTMP ALLEEGTMP LASTCOM] = pop_study([], ALLEEG         , ''gui'', ''on'');' e_load_study]; 
cb_study2      = [ nocheck 'pop_stdwarn; [STUDYTMP ALLEEGTMP LASTCOM] = pop_study([], isempty(ALLEEG), ''gui'', ''on'');' e_load_study]; 
cb_studyerp    = [ nocheck 'pop_stdwarn; [STUDYTMP ALLEEGTMP LASTCOM] = pop_studyerp;' e_load_study]; 
cb_loadstudy   = [ nocheck 'pop_stdwarn; [STUDYTMP ALLEEGTMP LASTCOM] = pop_loadstudy; if ~isempty(LASTCOM), STUDYTMP = std_renamestudyfiles(STUDYTMP, ALLEEGTMP); end;' e_load_study]; 
cb_savestudy1  = [ check   '[STUDYTMP ALLEEGTMP LASTCOM] = pop_savestudy(STUDY, EEG, ''savemode'', ''resave'');'      e_load_study];
cb_savestudy2  = [ check   '[STUDYTMP ALLEEGTMP LASTCOM] = pop_savestudy(STUDY, EEG);'                                e_load_study];
cb_clearstudy  =           'LASTCOM = ''STUDY = []; CURRENTSTUDY = 0; ALLEEG = []; EEG=[]; CURRENTSET=[];''; eval(LASTCOM); eegh( LASTCOM ); eeglab redraw;';
cb_editoptions = [ nocheck 'if isfield(ALLEEG, ''nbchan''), LASTCOM = pop_editoptions(length([ ALLEEG.nbchan ]) >1);' ...
                           'else                            LASTCOM = pop_editoptions(0); end;'                  e_storeall_nh];
cb_plugin1     = [ nocheck 'if plugin_extract(''import'', PLUGINLIST) , close(findobj(''tag'', ''EEGLAB'')); eeglab redraw; end;' e_hist_nh ];
cb_plugin2     = [ nocheck 'if plugin_extract(''process'', PLUGINLIST), close(findobj(''tag'', ''EEGLAB'')); eeglab redraw; end;' e_hist_nh ];

cb_saveh1      = [ nocheck 'LASTCOM = pop_saveh(EEG.history);' e_hist_nh];
cb_saveh2      = [ nocheck 'LASTCOM = pop_saveh(ALLCOM);'      e_hist_nh];
cb_runsc       = [ nocheck 'LASTCOM = pop_runscript;'          e_hist   ];
cb_quit        = [ 'close(gcf); disp(''To save the EEGLAB command history  >> pop_saveh(ALLCOM);'');' ...
                   'clear global EEG ALLEEG LASTCOM CURRENTSET;'];

cb_editset     = [ check      '[EEG LASTCOM] = pop_editset(EEG);'        e_store];
cb_editeventf  = [ checkevent '[EEG LASTCOM] = pop_editeventfield(EEG);' e_store];
cb_editeventv  = [ checkevent '[EEG LASTCOM] = pop_editeventvals(EEG);'  e_store];
cb_comments    = [ check      '[EEG.comments LASTCOM] =pop_comments(EEG.comments, ''About this dataset'');' e_store];
cb_chanedit    = [ 'disp(''IMPORTANT: After importing/modifying data channels, you must close'');' ...
                   'disp(''the channel editing window for the changes to take effect in EEGLAB.'');' ...
                   'disp(''TIP: Call this function directy from the prompt, ">> pop_chanedit([]);"'');' ...
                   'disp(''     to convert between channel location file formats'');' ...
                   '[EEG TMPINFO TMP LASTCOM] = pop_chanedit(EEG); if ~isempty(LASTCOM), EEG = eeg_checkset(EEG, ''chanlocsize'');' ...
                   'clear TMPINFO TMP; EEG = eegh(LASTCOM, EEG);' storecall 'end; eeglab(''redraw'');'];
cb_select      = [ check      '[EEG LASTCOM] = pop_select(EEG);'                     e_newset];
cb_rmdat       = [ checkevent '[EEG LASTCOM] = pop_rmdat(EEG);'                      e_newset];
cb_selectevent = [ checkevent '[EEG TMP LASTCOM] = pop_selectevent(EEG); clear TMP;' e_newset ];
cb_copyset     = [ check      '[ALLEEG EEG CURRENTSET LASTCOM] = pop_copyset(ALLEEG, CURRENTSET); eeglab(''redraw'');' e_hist_nh];
cb_mergeset    = [ check      '[EEG LASTCOM] = pop_mergeset(ALLEEG);' e_newset];

cb_resample    = [ check      '[EEG LASTCOM] = pop_resample(EEG);' e_newset];
cb_eegfilt     = [ check      '[EEG LASTCOM] = pop_eegfilt(EEG);'  e_newset];
cb_interp      = [ check      '[EEG LASTCOM] = pop_interp(EEG); '  e_newset];
cb_reref       = [ check      '[EEG LASTCOM] = pop_reref(EEG);'    e_newset];
cb_eegplot     = [ checkcont  '[LASTCOM] = pop_eegplot(EEG, 1);'   e_hist];
cb_epoch       = [ check      '[EEG tmp LASTCOM] = pop_epoch(EEG); clear tmp;' e_newset check '[EEG LASTCOM] = pop_rmbase(EEG);' e_newset];
cb_rmbase      = [ check      '[EEG LASTCOM] = pop_rmbase(EEG);'   e_store];
cb_runica      = [ check      '[EEG LASTCOM] = pop_runica(EEG);'   e_store];
cb_subcomp     = [ checkica   '[EEG LASTCOM] = pop_subcomp(EEG);'  e_newset];
%cb_chanrej     = [ check      'pop_rejchan(EEG); LASTCOM = '''';'  e_hist];
cb_chanrej     = [ check      '[EEG tmp1 tmp2 LASTCOM] = pop_rejchan(EEG); clear tmp1 tmp2;'  e_hist];
cb_autorej     = [ checkepoch '[EEG tmpp LASTCOM] = pop_autorej(EEG); clear tmpp;'  e_hist];
cb_rejcont     = [ check      '[EEG tmp1 tmp2 LASTCOM] = pop_rejcont(EEG); clear tmp1 tmp2;'  e_hist];

cb_rejmenu1    = [ check      'pop_rejmenu(EEG, 1); LASTCOM = '''';'    e_hist];
cb_eegplotrej1 = [ check      '[LASTCOM] = pop_eegplot(EEG, 1);'        e_hist];
cb_eegthresh1  = [ checkepoch '[TMP LASTCOM] = pop_eegthresh(EEG, 1); clear TMP;' e_hist];
cb_rejtrend1   = [ checkepoch '[EEG LASTCOM] = pop_rejtrend(EEG, 1);'   e_store];
cb_jointprob1  = [ checkepoch '[EEG LASTCOM] = pop_jointprob(EEG, 1);'  e_store];
cb_rejkurt1    = [ checkepoch '[EEG LASTCOM] = pop_rejkurt(EEG, 1);'    e_store];
cb_rejspec1    = [ checkepoch '[EEG Itmp LASTCOM] = pop_rejspec(EEG, 1); clear Itmp;' e_store];
cb_rejsup1     = [ checkepochica '[EEG LASTCOM] = eeg_rejsuperpose(EEG, 1,1,1,1,1,1,1,1); eegh(LASTCOM);' ...
                     'LASTCOM = ''EEG.reject.icarejmanual = EEG.reject.rejglobal;''; eval(LASTCOM);' e_store ];
cb_rejsup2     = [ checkepoch '[EEG LASTCOM] = eeg_rejsuperpose(EEG, 1,1,1,1,1,1,1,1); EEG = eegh(LASTCOM, EEG);' ...
                   '[EEG LASTCOM] = pop_rejepoch(EEG);' e_newset];

cb_selectcomps = [ checkicaplot  '[EEG LASTCOM] = pop_selectcomps(EEG);'  e_store];
cb_rejmenu2    = [ checkepochica 'pop_rejmenu(EEG, 0); LASTCOM ='''';'    e_hist];
cb_eegplotrej2 = [ checkica      '[LASTCOM] = pop_eegplot(EEG, 0);'       e_hist];
cb_eegthresh2  = [ checkepochica '[TMP LASTCOM] = pop_eegthresh(EEG, 0); clear TMP;' e_hist];
cb_rejtrend2   = [ checkepochica '[EEG LASTCOM] = pop_rejtrend(EEG, 0);'  e_store];
cb_jointprob2  = [ checkepochica '[EEG LASTCOM] = pop_jointprob(EEG, 0);' e_store];
cb_rejkurt2    = [ checkepochica '[EEG LASTCOM] = pop_rejkurt(EEG, 0);'   e_store];
cb_rejspec2    = [ checkepochica '[EEG Itmp LASTCOM] = pop_rejspec(EEG, 1); clear Itmp;'   e_store];
cb_rejsup3     = [ checkepochica '[EEG LASTCOM] = eeg_rejsuperpose(EEG, 0,1,1,1,1,1,1,1); eegh(LASTCOM);' ...
                   'LASTCOM = ''EEG.reject.rejmanual = EEG.reject.rejglobal;''; eval(LASTCOM);' e_store ];
cb_rejsup4     = [ checkepochica '[EEG LASTCOM] = eeg_rejsuperpose(EEG, 0,1,1,1,1,1,1,1); EEG = eegh(LASTCOM, EEG);' ...
                   '[EEG LASTCOM] = pop_rejepoch(EEG);'             e_newset ];

cb_topoblank1  = [ checkplot 'LASTCOM = [''figure; topoplot([],EEG.chanlocs, ''''style'''', ''''blank'''',  ' ...
                   '''''electrodes'''', ''''labelpoint'''', ''''chaninfo'''', EEG.chaninfo);'']; eval(LASTCOM);' e_hist];
cb_topoblank2  = [ checkplot 'LASTCOM = [''figure; topoplot([],EEG.chanlocs, ''''style'''', ''''blank'''',  ' ...
                   '''''electrodes'''', ''''numpoint'''', ''''chaninfo'''', EEG.chaninfo);'']; eval(LASTCOM);' e_hist];
cb_eegplot1    = [ check         'LASTCOM = pop_eegplot(EEG, 1, 1, 1);'   e_hist];
cb_spectopo1   = [ check         'LASTCOM = pop_spectopo(EEG, 1);'        e_hist];
cb_prop1       = [ checkplot     'LASTCOM = pop_prop(EEG,1);'             e_hist];
cb_erpimage1   = [ checkepoch    'LASTCOM = pop_erpimage(EEG, 1, eegh(''find'',''pop_erpimage(EEG,1''));' e_hist];
cb_timtopo     = [ checkplot     'LASTCOM = pop_timtopo(EEG);'            e_hist];
cb_plottopo    = [ check         'LASTCOM = pop_plottopo(EEG);'           e_hist];
cb_topoplot1   = [ checkplot     'LASTCOM = pop_topoplot(EEG, 1);'        e_hist];
cb_headplot1   = [ checkplot     '[EEG LASTCOM] = pop_headplot(EEG, 1);'  e_store];
cb_comperp1    = [ checkepoch    'LASTCOM = pop_comperp(ALLEEG);'         e_hist];

cb_eegplot2    = [ checkica      '[LASTCOM] = pop_eegplot(EEG, 0, 1, 1);' e_hist];
cb_spectopo2   = [ checkicaplot  'LASTCOM = pop_spectopo(EEG, 0);'        e_hist];
cb_topoplot2   = [ checkicaplot  'LASTCOM = pop_topoplot(EEG, 0);'        e_hist];
cb_headplot2   = [ checkicaplot  '[EEG LASTCOM] = pop_headplot(EEG, 0);'  e_store];
cb_prop2       = [ checkicaplot  'LASTCOM = pop_prop(EEG,0);'             e_hist];
cb_erpimage2   = [ checkepochica 'LASTCOM = pop_erpimage(EEG, 0, eegh(''find'',''pop_erpimage(EEG,0''));' e_hist];
cb_envtopo1    = [ checkica      'LASTCOM = pop_envtopo(EEG);'            e_hist];
cb_envtopo2    = [ checkica      'if length(ALLEEG) == 1, error(''Need at least 2 datasets''); end; LASTCOM = pop_envtopo(ALLEEG);' e_hist];
cb_plotdata2   = [ checkepochica '[tmpeeg LASTCOM] = pop_plotdata(EEG, 0); clear tmpeeg;' e_hist];
cb_comperp2    = [ checkepochica 'LASTCOM = pop_comperp(ALLEEG, 0);'      e_hist];

cb_signalstat1 = [ check         'LASTCOM = pop_signalstat(EEG, 1);' e_hist];
cb_signalstat2 = [ checkica      'LASTCOM = pop_signalstat(EEG, 0);' e_hist];
cb_eventstat   = [ checkevent    'LASTCOM = pop_eventstat(EEG);'     e_hist];
cb_timef1      = [ check         'LASTCOM = pop_newtimef(EEG, 1, eegh(''find'',''pop_newtimef(EEG,1''));'  e_hist];
cb_crossf1     = [ check         'LASTCOM = pop_newcrossf(EEG, 1,eegh(''find'',''pop_newcrossf(EEG,1''));' e_hist];
cb_timef2      = [ checkica      'LASTCOM = pop_newtimef(EEG, 0, eegh(''find'',''pop_newtimef(EEG,0''));'  e_hist];
cb_crossf2     = [ checkica      'LASTCOM = pop_newcrossf(EEG, 0,eegh(''find'',''pop_newcrossf(EEG,0''));' e_hist];

cb_study3      = [ nocheck '[STUDYTMP ALLEEGTMP LASTCOM] = pop_study(STUDY, ALLEEG, ''gui'', ''on'');'  e_load_study];
cb_studydesign = [ nocheck '[STUDYTMP LASTCOM] = pop_studydesign(STUDY, ALLEEG); ALLEEGTMP = ALLEEG;'   e_plot_study];     
cb_precomp     = [ nocheck '[STUDYTMP ALLEEGTMP LASTCOM] = pop_precomp(STUDY, ALLEEG);'                 e_plot_study];
cb_chanplot    = [ nocheck '[STUDYTMP LASTCOM] = pop_chanplot(STUDY, ALLEEG); ALLEEGTMP=ALLEEG;'        e_plot_study];
cb_precomp2    = [ nocheck '[STUDYTMP ALLEEGTMP LASTCOM] = pop_precomp(STUDY, ALLEEG, ''components'');' e_plot_study];
cb_preclust    = [ nocheck '[STUDYTMP ALLEEGTMP LASTCOM] = pop_preclust(STUDY, ALLEEG);'                e_plot_study];
cb_clust       = [ nocheck '[STUDYTMP ALLEEGTMP LASTCOM] = pop_clust(STUDY, ALLEEG);'                   e_plot_study];
cb_clustedit   = [ nocheck 'ALLEEGTMP = ALLEEG; [STUDYTMP LASTCOM] = pop_clustedit(STUDY, ALLEEG);'     e_plot_study];
% 
% % add STUDY plugin menus
% if exist('eegplugin_stderpimage')
%     structure.uilist = { { } ...
%         {'style' 'pushbutton' 'string' 'Plot ERPimage'    'Callback' 'stderpimageplugin_plot(''onecomp'', gcf);' } { }  ...
%         {'style' 'pushbutton' 'string' 'Plot ERPimage(s)' 'Callback' 'stderpimageplugin_plot(''oneclust'', gcf);' } };
%     structure.geometry = { [1] [1 0.3 1] };
%     arg = vararg2str( { structure } );
%     cb_clustedit   = [ nocheck 'ALLEEGTMP = ALLEEG; [STUDYTMP LASTCOM] = pop_clustedit(STUDY, ALLEEG, [], ' arg ');'     e_load_study];
% end;

% menu definition
% --------------- 
if ismatlab
    % defaults
    % --------
    % startup:on
    % study:off
    % chanloc:off
    % epoch:on
    % continuous:on
    
    on          = 'study:on';
    onnostudy   = '';
    ondata      = 'startup:off';
    onepoch     = 'startup:off;continuous:off';
    ondatastudy = 'startup:off;study:on';
    onchannel   = 'startup:off;chanloc:on';
    onepochchan = 'startup:off;continuous:off;chanloc:on';
    onstudy     = 'startup:off;epoch:off;continuous:off;study:on';
    
    W_MAIN = findobj('tag', 'EEGLAB');
    EEGUSERDAT = get(W_MAIN, 'userdata');
    set(W_MAIN, 'MenuBar', 'none');
    file_m   = uimenu( W_MAIN,   'Label', 'File'                                    , 'userdata', on);
    import_m = uimenu( file_m,   'Label', 'Import data'                             , 'userdata', onnostudy); 
    neuro_m  = uimenu( import_m, 'Label', 'Using EEGLAB functions and plugins'      , 'tag', 'import data' , 'userdata', onnostudy); 
    epoch_m  = uimenu( file_m,   'Label', 'Import epoch info', 'tag', 'import epoch', 'userdata', onepoch); 
    event_m  = uimenu( file_m,   'Label', 'Import event info', 'tag', 'import event', 'userdata', ondata); 
    exportm  = uimenu( file_m,   'Label', 'Export'           , 'tag', 'export'      , 'userdata', ondata); 
    edit_m   = uimenu( W_MAIN,   'Label', 'Edit'                                    , 'userdata', ondata);
    tools_m  = uimenu( W_MAIN,   'Label', 'Tools',             'tag', 'tools'       , 'userdata', ondatastudy);
    plot_m   = uimenu( W_MAIN,   'Label', 'Plot',              'tag', 'plot'        , 'userdata', ondata);
    loc_m    = uimenu( plot_m,   'Label', 'Channel locations'                       , 'userdata', onchannel);
    std_m    = uimenu( W_MAIN,   'Label', 'Study', 'tag', 'study'                   , 'userdata', onstudy);
    set_m    = uimenu( W_MAIN,   'Label', 'Datasets'                                , 'userdata', ondatastudy);
    help_m   = uimenu( W_MAIN,   'Label', 'Help'                                    , 'userdata', on);

    uimenu( neuro_m, 'Label', 'From ASCII/float file or Matlab array' , 'CallBack', cb_importdata);
    %uimenu( neuro_m, 'Label', 'From Netstation .mff (FILE-IO toolbox)', 'CallBack', cb_fileio2,    'Separator', 'on'); 
    uimenu( neuro_m, 'Label', 'From Netstation binary simple file'    , 'CallBack', cb_readegi,    'Separator', 'on'); 
    uimenu( neuro_m, 'Label', 'From Multiple seg. Netstation files'   , 'CallBack', cb_readsegegi); 
    uimenu( neuro_m, 'Label', 'From Netstation Matlab files'          , 'CallBack', cb_readegiepo); 
    uimenu( neuro_m, 'Label', 'From BCI2000 ASCII file'               , 'CallBack', cb_loadbci,    'Separator', 'on'); 
    uimenu( neuro_m, 'Label', 'From Snapmaster .SMA file'             , 'CallBack', cb_snapread,   'Separator', 'on'); 
    uimenu( neuro_m, 'Label', 'From Neuroscan .CNT file'              , 'CallBack', cb_loadcnt,    'Separator', 'on'); 
    uimenu( neuro_m, 'Label', 'From Neuroscan .EEG file'              , 'CallBack', cb_loadeeg); 

    % BIOSIG MENUS
    % ------------
    uimenu( neuro_m, 'Label', 'From Biosemi BDF file (BIOSIG toolbox)', 'CallBack' , cb_biosig, 'Separator', 'on'); 
    uimenu( neuro_m, 'Label', 'From EDF/EDF+/GDF files (BIOSIG toolbox)', 'CallBack', cb_biosig); 

    uimenu( epoch_m, 'Label', 'From Matlab array or ASCII file'       , 'CallBack', cb_importepoch);
    uimenu( epoch_m, 'Label', 'From Neuroscan .DAT file'              , 'CallBack', cb_loaddat); 
    uimenu( event_m, 'Label', 'From Matlab array or ASCII file'       , 'CallBack', cb_importevent);
    uimenu( event_m, 'Label', 'From data channel'                     , 'CallBack', cb_chanevent); 
    uimenu( event_m, 'Label', 'From Presentation .LOG file'           , 'CallBack', cb_importpres); 
    uimenu( event_m, 'Label', 'From E-Prime ASCII (text) file'        , 'CallBack', cb_importevent);
    uimenu( event_m, 'Label', 'From Neuroscan .ev2 file'              , 'CallBack', cb_importev2); ;
    uimenu( event_m, 'Label', 'From ERPLAB text files'                , 'CallBack', cb_importerplab); 
    uimenu( exportm, 'Label', 'Data and ICA activity to text file'    , 'CallBack', cb_export);
    uimenu( exportm, 'Label', 'Weight matrix to text file'            , 'CallBack', cb_expica1); 
    uimenu( exportm, 'Label', 'Inverse weight matrix to text file'    , 'CallBack', cb_expica2);
    uimenu( exportm, 'Label', 'Events to text file'                   , 'CallBack', cb_expevents);
    uimenu( exportm, 'Label', 'Data to EDF/BDF/GDF file'              , 'CallBack', cb_expdata, 'separator', 'on'); 

    uimenu( file_m, 'Label', 'Load existing dataset'                  , 'userdata', onnostudy,   'CallBack', cb_loadset, 'Separator', 'on'); 
    uimenu( file_m, 'Label', 'Save current dataset(s)'                , 'userdata', ondatastudy, 'CallBack', cb_saveset);
    uimenu( file_m, 'Label', 'Save current dataset as'                , 'userdata', ondata,      'CallBack', cb_savesetas);
    uimenu( file_m, 'Label', 'Clear dataset(s)'                       , 'userdata', ondata,      'CallBack', cb_delset);

    std2_m = uimenu( file_m, 'Label', 'Create study'                  , 'userdata', on     , 'Separator', 'on'); 
    uimenu( std2_m,  'Label', 'Using all loaded datasets'             , 'userdata', ondata , 'Callback', cb_study1); 
    uimenu( std2_m,  'Label', 'Browse for datasets'                   , 'userdata', on     , 'Callback', cb_study2); 
    uimenu( std2_m,  'Label', 'Simple ERP STUDY'                      , 'userdata', on     , 'Callback', cb_studyerp); 

    uimenu( file_m, 'Label', 'Load existing study'                    , 'userdata', on     , 'CallBack', cb_loadstudy,'Separator', 'on' ); 
    uimenu( file_m, 'Label', 'Save current study'                     , 'userdata', onstudy, 'CallBack', cb_savestudy1);
    uimenu( file_m, 'Label', 'Save current study as'                  , 'userdata', onstudy, 'CallBack', cb_savestudy2);
    uimenu( file_m, 'Label', 'Clear study / Clear all'                , 'userdata', ondatastudy, 'CallBack', cb_clearstudy);
    uimenu( file_m, 'Label', 'Memory and other options'               , 'userdata', on     , 'CallBack', cb_editoptions, 'Separator', 'on');

    hist_m = uimenu( file_m, 'Label', 'History scripts'               , 'userdata', on     , 'Separator', 'on');
    uimenu( hist_m, 'Label', 'Save dataset history script'            , 'userdata', ondata     , 'CallBack', cb_saveh1);
    uimenu( hist_m, 'Label', 'Save session history script'            , 'userdata', ondatastudy, 'CallBack', cb_saveh2);    
    uimenu( hist_m, 'Label', 'Run script'                             , 'userdata', on         , 'CallBack', cb_runsc);    

    plugin_m = uimenu( file_m,   'Label', 'Manage EEGLAB extensions'  , 'userdata', on); 
    uimenu( plugin_m, 'Label', 'Data import extensions'               , 'userdata', on         , 'CallBack', cb_plugin1);    
    uimenu( plugin_m, 'Label', 'Data processing extensions'           , 'userdata', on         , 'CallBack', cb_plugin2);    
     
    uimenu( file_m, 'Label', 'Quit'                                   , 'userdata', on     , 'CallBack', cb_quit, 'Separator', 'on');

    uimenu( edit_m, 'Label', 'Dataset info'                           , 'userdata', ondata, 'CallBack', cb_editset);
    uimenu( edit_m, 'Label', 'Event fields'                           , 'userdata', ondata, 'CallBack', cb_editeventf);
    uimenu( edit_m, 'Label', 'Event values'                           , 'userdata', ondata, 'CallBack', cb_editeventv);
    uimenu( edit_m, 'Label', 'About this dataset'                     , 'userdata', ondata, 'CallBack', cb_comments);
    uimenu( edit_m, 'Label', 'Channel locations'                      , 'userdata', ondata, 'CallBack', cb_chanedit);
    uimenu( edit_m, 'Label', 'Select data'                            , 'userdata', ondata, 'CallBack', cb_select, 'Separator', 'on');
    uimenu( edit_m, 'Label', 'Select data using events'               , 'userdata', ondata, 'CallBack', cb_rmdat);
    uimenu( edit_m, 'Label', 'Select epochs or events'                , 'userdata', ondata, 'CallBack', cb_selectevent);
    uimenu( edit_m, 'Label', 'Copy current dataset'                   , 'userdata', ondata, 'CallBack', cb_copyset, 'Separator', 'on');
    uimenu( edit_m, 'Label', 'Append datasets'                        , 'userdata', ondata, 'CallBack', cb_mergeset);
    uimenu( edit_m, 'Label', 'Delete dataset(s) from memory'          , 'userdata', ondata, 'CallBack', cb_delset);

    uimenu( tools_m, 'Label', 'Change sampling rate'                  , 'userdata', ondatastudy, 'CallBack', cb_resample);

    filter_m = uimenu( tools_m, 'Label', 'Filter the data'            , 'userdata', ondatastudy, 'tag', 'filter');
    uimenu( filter_m, 'Label', 'Basic FIR filter (legacy)'            , 'userdata', ondatastudy, 'CallBack', cb_eegfilt);

    uimenu( tools_m, 'Label', 'Re-reference'                          , 'userdata', ondata, 'CallBack', cb_reref);
    uimenu( tools_m, 'Label', 'Interpolate electrodes'                , 'userdata', ondata, 'CallBack', cb_interp);
    uimenu( tools_m, 'Label', 'Reject continuous data by eye'         , 'userdata', ondata, 'CallBack', cb_eegplot);
    uimenu( tools_m, 'Label', 'Extract epochs'                        , 'userdata', ondata, 'CallBack', cb_epoch, 'Separator', 'on');
    uimenu( tools_m, 'Label', 'Remove baseline'                       , 'userdata', ondatastudy, 'CallBack', cb_rmbase);
    uimenu( tools_m, 'Label', 'Run ICA'                               , 'userdata', ondatastudy, 'CallBack', cb_runica, 'foregroundcolor', 'b', 'Separator', 'on');
    uimenu( tools_m, 'Label', 'Remove components'                     , 'userdata', ondata, 'CallBack', cb_subcomp);
    uimenu( tools_m, 'Label', 'Automatic channel rejection'           , 'userdata', ondata, 'CallBack', cb_chanrej, 'Separator', 'on');
    uimenu( tools_m, 'Label', 'Automatic continuous rejection'        , 'userdata', ondata, 'CallBack', cb_rejcont);
    uimenu( tools_m, 'Label', 'Automatic epoch rejection'             , 'userdata', onepoch, 'CallBack', cb_autorej);
    rej_m1 = uimenu( tools_m, 'Label', 'Reject data epochs'           , 'userdata', onepoch);
    rej_m2 = uimenu( tools_m, 'Label', 'Reject data using ICA'        , 'userdata', ondata );

    uimenu( rej_m1, 'Label', 'Reject data (all methods)'              , 'userdata', onepoch, 'CallBack', cb_rejmenu1);
    uimenu( rej_m1, 'Label', 'Reject by inspection'                   , 'userdata', onepoch, 'CallBack', cb_eegplotrej1);
    uimenu( rej_m1, 'Label', 'Reject extreme values'                  , 'userdata', onepoch, 'CallBack', cb_eegthresh1);
    uimenu( rej_m1, 'Label', 'Reject by linear trend/variance'        , 'userdata', onepoch, 'CallBack', cb_rejtrend1);
    uimenu( rej_m1, 'Label', 'Reject by probability'                  , 'userdata', onepoch, 'CallBack', cb_jointprob1);
    uimenu( rej_m1, 'Label', 'Reject by kurtosis'                     , 'userdata', onepoch, 'CallBack', cb_rejkurt1);
    uimenu( rej_m1, 'Label', 'Reject by spectra'                      , 'userdata', onepoch, 'CallBack', cb_rejspec1);
    uimenu( rej_m1, 'Label', 'Export marks to ICA reject'             , 'userdata', onepoch, 'CallBack', cb_rejsup1, 'separator', 'on');
    uimenu( rej_m1, 'Label', 'Reject marked epochs'                   , 'userdata', onepoch, 'CallBack', cb_rejsup2, 'separator', 'on', 'foregroundcolor', 'b');
    uimenu( rej_m2, 'Label', 'Reject components by map'               , 'userdata', ondata , 'CallBack', cb_selectcomps);
    uimenu( rej_m2, 'Label', 'Reject data (all methods)'              , 'userdata', onepoch, 'CallBack', cb_rejmenu2, 'Separator', 'on');
    uimenu( rej_m2, 'Label', 'Reject by inspection'                   , 'userdata', onepoch, 'CallBack', cb_eegplotrej2);
    uimenu( rej_m2, 'Label', 'Reject extreme values'                  , 'userdata', onepoch, 'CallBack', cb_eegthresh2);
    uimenu( rej_m2, 'Label', 'Reject by linear trend/variance'        , 'userdata', onepoch, 'CallBack', cb_rejtrend2);
    uimenu( rej_m2, 'Label', 'Reject by probability'                  , 'userdata', onepoch, 'CallBack', cb_jointprob2);
    uimenu( rej_m2, 'Label', 'Reject by kurtosis'                     , 'userdata', onepoch, 'CallBack', cb_rejkurt2);
    uimenu( rej_m2, 'Label', 'Reject by spectra'                      , 'userdata', onepoch, 'CallBack', cb_rejspec2);
    uimenu( rej_m2, 'Label', 'Export marks to data reject'            , 'userdata', onepoch, 'CallBack', cb_rejsup3, 'separator', 'on');
    uimenu( rej_m2, 'Label', 'Reject marked epochs'                   , 'userdata', onepoch, 'CallBack', cb_rejsup4, 'separator', 'on', 'foregroundcolor', 'b');

    uimenu( loc_m,  'Label', 'By name'                                , 'userdata', onchannel, 'CallBack', cb_topoblank1);
    uimenu( loc_m,  'Label', 'By number'                              , 'userdata', onchannel, 'CallBack', cb_topoblank2);
    uimenu( plot_m, 'Label', 'Channel data (scroll)'                  , 'userdata', ondata , 'CallBack', cb_eegplot1, 'Separator', 'on');
    uimenu( plot_m, 'Label', 'Channel spectra and maps'               , 'userdata', ondata , 'CallBack', cb_spectopo1);
    uimenu( plot_m, 'Label', 'Channel properties'                     , 'userdata', ondata , 'CallBack', cb_prop1);
    uimenu( plot_m, 'Label', 'Channel ERP image'                      , 'userdata', onepoch, 'CallBack', cb_erpimage1);

    ERP_m = uimenu( plot_m, 'Label', 'Channel ERPs'                   , 'userdata', onepoch);
    uimenu( ERP_m,  'Label', 'With scalp maps'                        , 'CallBack', cb_timtopo);
    uimenu( ERP_m,  'Label', 'In scalp/rect. array'                   , 'CallBack', cb_plottopo);

    topo_m = uimenu( plot_m, 'Label', 'ERP map series'                , 'userdata', onepochchan);
    uimenu( topo_m, 'Label', 'In 2-D'                                 , 'CallBack', cb_topoplot1);
    uimenu( topo_m, 'Label', 'In 3-D'                                 , 'CallBack', cb_headplot1);
    uimenu( plot_m, 'Label', 'Sum/Compare ERPs'                       , 'userdata', onepoch, 'CallBack', cb_comperp1);

    uimenu( plot_m, 'Label', 'Component activations (scroll)'         , 'userdata', ondata , 'CallBack', cb_eegplot2,'Separator', 'on');
    uimenu( plot_m, 'Label', 'Component spectra and maps'             , 'userdata', ondata , 'CallBack', cb_spectopo2);

    tica_m = uimenu( plot_m, 'Label', 'Component maps'                , 'userdata', onchannel);
    uimenu( tica_m, 'Label', 'In 2-D'                                 , 'CallBack', cb_topoplot2);
    uimenu( tica_m, 'Label', 'In 3-D'                                 , 'CallBack', cb_headplot2);
    uimenu( plot_m, 'Label', 'Component properties'                   , 'userdata', ondata , 'CallBack', cb_prop2);
    uimenu( plot_m, 'Label', 'Component ERP image'                    , 'userdata', onepoch, 'CallBack', cb_erpimage2);

    ERPC_m = uimenu( plot_m, 'Label', 'Component ERPs'                , 'userdata', onepoch);
    uimenu( ERPC_m, 'Label', 'With component maps'                    , 'CallBack', cb_envtopo1);
    uimenu( ERPC_m, 'Label', 'With comp. maps (compare)'              , 'CallBack', cb_envtopo2);
    uimenu( ERPC_m, 'Label', 'In rectangular array'                   , 'CallBack', cb_plotdata2);
    uimenu( plot_m, 'Label', 'Sum/Compare comp. ERPs'                 , 'userdata', onepoch, 'CallBack', cb_comperp2);

    stat_m = uimenu( plot_m, 'Label', 'Data statistics', 'Separator', 'on', 'userdata', ondata );
    uimenu( stat_m, 'Label', 'Channel statistics'                     , 'CallBack', cb_signalstat1);
    uimenu( stat_m, 'Label', 'Component statistics'                   , 'CallBack', cb_signalstat2);
    uimenu( stat_m, 'Label', 'Event statistics'                       , 'CallBack', cb_eventstat);

    spec_m = uimenu( plot_m, 'Label', 'Time-frequency transforms', 'Separator', 'on', 'userdata', ondata);
    uimenu( spec_m, 'Label', 'Channel time-frequency'                 , 'CallBack', cb_timef1);
    uimenu( spec_m, 'Label', 'Channel cross-coherence'                , 'CallBack', cb_crossf1);
    uimenu( spec_m, 'Label', 'Component time-frequency'               , 'CallBack', cb_timef2,'Separator', 'on');     
    uimenu( spec_m, 'Label', 'Component cross-coherence'              , 'CallBack', cb_crossf2);

    uimenu( std_m,  'Label', 'Edit study info'                        , 'userdata', onstudy, 'CallBack', cb_study3);
    uimenu( std_m,  'Label', 'Select/Edit study design(s)'            , 'userdata', onstudy, 'CallBack', cb_studydesign);
    uimenu( std_m,  'Label', 'Precompute channel measures'            , 'userdata', onstudy, 'CallBack', cb_precomp, 'separator', 'on');
    uimenu( std_m,  'Label', 'Plot channel measures'                  , 'userdata', onstudy, 'CallBack', cb_chanplot);
    uimenu( std_m,  'Label', 'Precompute component measures'          , 'userdata', onstudy, 'CallBack', cb_precomp2, 'separator', 'on');
    clust_m = uimenu( std_m, 'Label', 'PCA clustering (original)'     , 'userdata', onstudy);
    uimenu( clust_m,  'Label', 'Build preclustering array'            , 'userdata', onstudy, 'CallBack', cb_preclust);
    uimenu( clust_m,  'Label', 'Cluster components'                   , 'userdata', onstudy, 'CallBack', cb_clust);
    uimenu( std_m,  'Label', 'Edit/plot clusters'                     , 'userdata', onstudy, 'CallBack', cb_clustedit);

    if ~iseeglabdeployed2
        %newerVersionMenu = uimenu( help_m, 'Label', 'Upgrade to the Latest Version'          , 'userdata', on, 'ForegroundColor', [0.6 0 0]);
        uimenu( help_m, 'Label', 'About EEGLAB'                           , 'userdata', on, 'CallBack', 'pophelp(''eeglab'');');
        uimenu( help_m, 'Label', 'About EEGLAB help'                      , 'userdata', on, 'CallBack', 'pophelp(''eeg_helphelp'');');
        uimenu( help_m, 'Label', 'EEGLAB menus'                           , 'userdata', on, 'CallBack', 'pophelp(''eeg_helpmenu'');','separator','on');

        help_1 = uimenu( help_m, 'Label', 'EEGLAB functions', 'userdata', on);
        uimenu( help_1, 'Label', 'Admin. functions'                          , 'userdata', on, 'Callback', 'pophelp(''eeg_helpadmin'');');	
        uimenu( help_1, 'Label', 'Interactive pop_ functions'                , 'userdata', on, 'Callback', 'pophelp(''eeg_helppop'');');	
        uimenu( help_1, 'Label', 'Signal processing functions'               , 'userdata', on, 'Callback', 'pophelp(''eeg_helpsigproc'');');	
        uimenu( help_1, 'Label', 'Group data (STUDY) functions'              , 'userdata', on, 'Callback', 'pophelp(''eeg_helpstudy'');');	
        uimenu( help_1, 'Label', 'Time-frequency functions'                  , 'userdata', on, 'Callback', 'pophelp(''eeg_helptimefreq'');');	
        uimenu( help_1, 'Label', 'Statistical functions'                     , 'userdata', on, 'Callback', 'pophelp(''eeg_helpstatistics'');');	
        uimenu( help_1, 'Label', 'Graphic interface builder functions'       , 'userdata', on, 'Callback', 'pophelp(''eeg_helpgui'');');	
        uimenu( help_1, 'Label', 'Misc. command line functions'              , 'userdata', on, 'Callback', 'pophelp(''eeg_helpmisc'');');	

        uimenu( help_m, 'Label', 'EEGLAB license'                         , 'userdata', on, 'CallBack', 'pophelp(''eeglablicense.txt'', 1);');
    else
        uimenu( help_m, 'Label', 'About EEGLAB'                           , 'userdata', on, 'CallBack', 'abouteeglab;');
        uimenu( help_m, 'Label', 'EEGLAB license'                         , 'userdata', on, 'CallBack', 'pophelp(''eeglablicense.txt'', 1);');
    end;

    uimenu( help_m, 'Label', 'EEGLAB tutorial'                               , 'userdata', on, 'CallBack', 'tutorial;', 'Separator', 'on');
    uimenu( help_m, 'Label', 'Email the EEGLAB team'                      , 'userdata', on, 'CallBack', 'web(''mailto:eeglab@sccn.ucsd.edu'');');
end;

if iseeglabdeployed2
    disp('Adding FIELDTRIP toolbox functions');
    disp('Adding BIOSIG toolbox functions');
    disp('Adding FILE-IO toolbox functions');
    funcname = {  'eegplugin_VisEd' ...
                  'eegplugin_eepimport' ...
                  'eegplugin_bdfimport' ...
                  'eegplugin_brainmovie' ...
                  'eegplugin_bva_io' ...
                  'eegplugin_ctfimport' ...
                  'eegplugin_dipfit' ...
                  'eegplugin_erpssimport' ...
                  'eegplugin_fmrib' ...
                  'eegplugin_iirfilt' ...
                  'eegplugin_ascinstep' ...
                  'eegplugin_loreta' ...
                  'eegplugin_miclust' ...
                  'eegplugin_4dneuroimaging' };
    for indf = 1:length(funcname)
        try 
            vers = feval(funcname{indf}, gcf, trystrs, catchstrs);
            disp(['EEGLAB: adding "' vers '" plugin' ]);  
        catch
            feval(funcname{indf}, gcf, trystrs, catchstrs);
            disp(['EEGLAB: adding plugin function "' funcname{indf} '"' ]);   
        end;
    end;
else    
    pluginlist  = [];
    plugincount = 1;
    
    p = mywhich('eeglab.m');
    p = p(1:findstr(p,'eeglab.m')-1);
    if strcmpi(p, './') || strcmpi(p, '.\'), p = [ pwd filesep ]; end;
    
    % scan deactivated plugin folder
    % ------------------------------
    dircontent  = dir(fullfile(p, 'deactivatedplugins'));
    dircontent  = { dircontent.name };
    for index = 1:length(dircontent)
        funcname = '';
        pluginVersion = '';
        if exist([p 'deactivatedplugins' filesep dircontent{index}]) == 7
            if ~strcmpi(dircontent{index}, '.') & ~strcmpi(dircontent{index}, '..')
                tmpdir = dir([ p 'deactivatedplugins' filesep dircontent{index} filesep 'eegplugin*.m' ]);
                [ pluginName pluginVersion ] = parsepluginname(dircontent{index});
                if ~isempty(tmpdir)
                    funcname = tmpdir(1).name(1:end-2);
                end;
            end;
        else 
            if ~isempty(findstr(dircontent{index}, 'eegplugin')) && dircontent{index}(end) == 'm'
                funcname = dircontent{index}(1:end-2); % remove .m
                [ pluginName pluginVersion ] = parsepluginname(dircontent{index}(10:end-2));
            end;
        end;
        if ~isempty(pluginVersion)
            pluginlist(plugincount).plugin     = pluginName;
            pluginlist(plugincount).version    = pluginVersion;
            pluginlist(plugincount).foldername = dircontent{index};
            if ~isempty(funcname)
                 pluginlist(plugincount).funcname   = funcname(10:end);
            else pluginlist(plugincount).funcname   = '';
            end
            if length(pluginlist(plugincount).funcname) > 1 && pluginlist(plugincount).funcname(1) == '_'
                pluginlist(plugincount).funcname(1) = [];
            end; 
            pluginlist(plugincount).status = 'deactivated';
            plugincount = plugincount+1;
        end;
    end;
    
    % scan plugin folder
    % ------------------
    dircontent  = dir(fullfile(p, 'plugins'));
    dircontent  = { dircontent.name };
    for index = 1:length(dircontent)

        % find function
        % -------------
        funcname = '';
        pluginVersion = [];
        if exist([p 'plugins' filesep dircontent{index}]) == 7
            if ~strcmpi(dircontent{index}, '.') & ~strcmpi(dircontent{index}, '..')
                newpath = [ 'plugins' filesep dircontent{index} ];
                tmpdir = dir([ p 'plugins' filesep dircontent{index} filesep 'eegplugin*.m' ]);
                
                addpathifnotinlist(fullfile(eeglabpath, newpath));
                [ pluginName pluginVersion ] = parsepluginname(dircontent{index});
                if ~isempty(tmpdir)
                    %myaddpath(eeglabpath, tmpdir(1).name, newpath);
                    funcname = tmpdir(1).name(1:end-2);
                end;
                
                % special case of subfolder for Fieldtrip
                % ---------------------------------------
                if ~isempty(findstr(lower(dircontent{index}), 'fieldtrip'))
                    addpathifnotexist( fullfile(eeglabpath, newpath, 'compat') , 'electrodenormalize' );
                    addpathifnotexist( fullfile(eeglabpath, newpath, 'forward'), 'ft_sourcedepth.m');
                    addpathifnotexist( fullfile(eeglabpath, newpath, 'utilities'), 'ft_datatype.m');
                    ptopoplot  = fileparts(mywhich('cbar'));
                    ptopoplot2 = fileparts(mywhich('topoplot'));
                    if ~isequal(ptopoplot, ptopoplot2)
                        addpath(ptopoplot);
                    end;
                end;
                    
                % special case of subfolder for BIOSIG
                % ------------------------------------
                if ~isempty(findstr(lower(dircontent{index}), 'biosig')) && isempty(findstr(lower(dircontent{index}), 'biosigplot'))
                    addpathifnotexist( fullfile(eeglabpath, newpath, 'biosig', 't200_FileAccess'), 'sopen.m');
                    addpathifnotexist( fullfile(eeglabpath, newpath, 'biosig', 't250_ArtifactPreProcessingQualityControl'), 'regress_eog.m' );
                    addpathifnotexist( fullfile(eeglabpath, newpath, 'biosig', 'doc'), 'DecimalFactors.txt');
                end;
                    
            end;
        else 
            if ~isempty(findstr(dircontent{index}, 'eegplugin')) && dircontent{index}(end) == 'm'
                funcname = dircontent{index}(1:end-2); % remove .m
                [ pluginName pluginVersion ] = parsepluginname(dircontent{index}(10:end-2));
            end;
        end;

        % execute function
        % ----------------
        if ~isempty(pluginVersion) || ~isempty(funcname)
            if isempty(funcname)
                disp([ 'EEGLAB: adding "' pluginName '" to the path; subfolders (if any) might be missing from the path' ]);
                pluginlist(plugincount).plugin     = pluginName;
                pluginlist(plugincount).version    = pluginVersion;
                pluginlist(plugincount).foldername = dircontent{index};
                pluginlist(plugincount).status     = 'ok';
                plugincount = plugincount+1;
            else
                pluginlist(plugincount).plugin     = pluginName;
                pluginlist(plugincount).version    = pluginVersion;
                vers   = pluginlist(plugincount).version; % version
                vers2  = '';
                status = 'ok';
                try,
                    %eval( [ 'vers2 =' funcname '(gcf, trystrs, catchstrs);' ]);
                    vers2 = feval(funcname, gcf, trystrs, catchstrs);
                catch
                    try,
                        eval( [ funcname '(gcf, trystrs, catchstrs)' ]);
                    catch
                        disp([ 'EEGLAB: error while adding plugin "' funcname '"' ] ); 
                        disp([ '   ' lasterr] );
                        status = 'error';
                    end;
                end;
                pluginlist(plugincount).funcname   = funcname(10:end);
                pluginlist(plugincount).foldername = dircontent{index};
                [tmp pluginlist(plugincount).versionfunc] = parsepluginname(vers2);
                if length(pluginlist(plugincount).funcname) > 1 && pluginlist(plugincount).funcname(1) == '_'
                    pluginlist(plugincount).funcname(1) = [];
                end; 
                if strcmpi(status, 'ok')
                    if isempty(vers), vers = pluginlist(plugincount).versionfunc; end;
                    if isempty(vers), vers = '?'; end;
                    fprintf('EEGLAB: adding "%s" v%s (see >> help %s)\n', ...
                        pluginlist(plugincount).plugin, vers, funcname);
                end;
                pluginlist(plugincount).status       = status;
                plugincount = plugincount+1;
            end;
        end;
    end;
    global PLUGINLIST;
    PLUGINLIST = pluginlist;
    
end; % iseeglabdeployed2
% Path exception for BIOSIG (sending BIOSIG down into the path)
biosigpathlast; % fix str2double issue

if ~ismatlab, return; end;
% add other import ...
% --------------------
cb_others = [ 'pophelp(''troubleshooting_data_formats'');' ];
uimenu( import_m, 'Label', 'Using the FILE-IO interface', 'CallBack', cb_fileio, 'separator', 'on'); 
uimenu( import_m, 'Label', 'Using the BIOSIG interface' , 'CallBack', cb_biosig); 
uimenu( import_m, 'Label', 'Troubleshooting data formats...', 'CallBack', cb_others);    

% changing plugin menu color
% --------------------------
fourthsub_m = findobj('parent', tools_m);
plotsub_m   = findobj('parent', plot_m);
importsub_m = findobj('parent', neuro_m);
epochsub_m  = findobj('parent', epoch_m);
eventsub_m  = findobj('parent', event_m);    
editsub_m   = findobj('parent', edit_m);
exportsub_m = findobj('parent', exportm);
filter_m    = findobj('parent', filter_m);
icadefs; % containing PLUGINMENUCOLOR
if length(fourthsub_m) > 11, set(fourthsub_m(1:end-11), 'foregroundcolor', PLUGINMENUCOLOR); end;
if length(plotsub_m)   > 17, set(plotsub_m  (1:end-17), 'foregroundcolor', PLUGINMENUCOLOR); end;
if length(importsub_m) > 9,  set(importsub_m(1:end-9) , 'foregroundcolor', PLUGINMENUCOLOR); end;
if length(epochsub_m ) > 3 , set(epochsub_m (1:end-3 ), 'foregroundcolor', PLUGINMENUCOLOR); end;
if length(eventsub_m ) > 4 , set(eventsub_m (1:end-4 ), 'foregroundcolor', PLUGINMENUCOLOR); end;
if length(exportsub_m) > 4 , set(exportsub_m(1:end-4 ), 'foregroundcolor', PLUGINMENUCOLOR); end;
if length(editsub_m)   > 10, set(editsub_m(  1:end-10), 'foregroundcolor', PLUGINMENUCOLOR); end;
if length(filter_m)    > 3 , set(filter_m   (1:end-1 ), 'foregroundcolor', PLUGINMENUCOLOR); end;

EEGMENU = uimenu( set_m, 'Label', '------', 'Enable', 'off');
eval('set(W_MAIN, ''userdat'', { EEGUSERDAT{1} EEGMENU javaobj });');
eeglab('redraw');
if nargout < 1
    clear ALLEEG;
end;

%% automatic updater
try
    [dummy eeglabVersionNumber currentReleaseDateString] = eeg_getversion;
    if isempty(eeglabVersionNumber)
        eeglabVersionNumber = 'dev';
    end;
    eeglabUpdater = up.updater(eeglabVersionNumber, 'http://sccn.ucsd.edu/eeglab/updater/latest_version.php', 'EEGLAB', currentReleaseDateString);
        
    % create a new GUI item (e.g. under Help)
    %newerVersionMenu = uimenu(help_m, 'Label', 'Upgrade to the Latest Version', 'visible', 'off', 'userdata', 'startup:on;study:on');
    
    % set the callback to bring up the updater GUI
    icadefs; % for getting background color
    eeglabFolder = fileparts(mywhich('eeglab.m'));
    %eeglabUpdater.menuItemHandle = []; %newerVersionMenu;
    %eeglabUpdater.menuItemCallback = {@command_on_update_menu_click, eeglabUpdater, eeglabFolder, true, BACKEEGLABCOLOR};

    % place it in the base workspace.
    assignin('base', 'eeglabUpdater', eeglabUpdater);
    
    % only start timer if the function is called from the command line
    % (which means that the stack should only contain one element)
    stackVar = dbstack;
    if length(stackVar) == 1
        if option_checkversion
            eeglabUpdater.checkForNewVersion({'eeglab_event' 'setup'});
            if strcmpi(eeglabVersionNumber, 'dev')
                return;
            end;
            newMajorRevision = 0;
            if ~isempty(eeglabUpdater.newMajorRevision)
                fprintf('\nA new major version of EEGLAB (EEGLAB%s - beta) is now <a href="http://sccn.ucsd.edu/eeglab/">available</a>.\n', eeglabUpdater.newMajorRevision);
                newMajorRevision = 1;
            end;
            if eeglabUpdater.newerVersionIsAvailable
                eeglabv = num2str(eeglabUpdater.latestVersionNumber);
                posperiod = find(eeglabv == '.');
                if isempty(posperiod), posperiod = length(eeglabv)+1; eeglabv = [ eeglabv '.0' ]; end;
                if length(eeglabv(posperiod+1:end)) < 2, eeglabv = [ eeglabv '0' ]; end;
                %if length(eeglabv(posperiod+1:end)) < 3, eeglabv = [ eeglabv '0' ]; end;
                eeglabv = [ eeglabv(1:posperiod+1) '.' eeglabv(posperiod+2) ]; %'.' eeglabv(posperiod+3) ];

                stateWarning = warning('backtrace');
                warning('backtrace', 'off');
                if newMajorRevision
                    fprintf('\n');
                    warning( sprintf(['\nA critical revision of EEGLAB%d (%s) is also available <a href="%s">here</a>\n' ...
                        eeglabUpdater.releaseNotes 'See <a href="matlab: web(''%s'', ''-browser'')">Release notes</a> for more informations\n' ...
                        'You may disable this message in the Option menu but will miss critical updates.\n' ], ...
                        floor(eeglabVersionNumber), eeglabv, eeglabUpdater.downloadUrl, ...
                        [ 'http://sccn.ucsd.edu/wiki/EEGLAB_revision_history_version_13' ]));
                else
                    warning( sprintf(['\nA newer version of EEGLAB (%s) is available <a href="%s">here</a>\n' ...
                        eeglabUpdater.releaseNotes 'See <a href="matlab: web(''%s'', ''-browser'')">Release notes</a> for more informations.\n' ...
                        'You may disable this message in the Option menu but will miss critical updates.\n' ], ...
                        eeglabv, eeglabUpdater.downloadUrl, ...
                        [ 'http://sccn.ucsd.edu/wiki/EEGLAB_revision_history_version_13' ]));
                end;
                warning('backtrace', stateWarning.state);

                % make the Help menu item dark red
                set(help_m, 'foregroundColor', [0.6, 0 0]);
            elseif isempty(eeglabUpdater.lastTimeChecked)
                fprintf('Could not check for the latest EEGLAB version (internet may be disconnected).\n');
                fprintf('To prevent long startup time, disable checking for new EEGLAB version (FIle > Memory and other options).\n');
            else
                if ~newMajorRevision
                    fprintf('You are using the latest version of EEGLAB.\n');
                else
                    fprintf('You are currently using the latest revision of EEGLAB%d (no critical update available).\n', floor(eeglabVersionNumber));
                end;
            end;    
        else
            eeglabtimers = timerfind('name', 'eeglabupdater');
            if ~isempty(eeglabtimers)
                stop(eeglabtimers);
                delete(eeglabtimers);
            end;
            % This is disabled because it cause Matlab to hang in case
            % there is no connection or the connection is available but not
            % usable
            % start(timer('TimerFcn','try, eeglabUpdater.checkForNewVersion({''eeglab_event'' ''setup''}); catch, end; clear eeglabUpdater;', 'name', 'eeglabupdater', 'StartDelay', 20.0));
        end;
    end;
catch
    if option_checkversion
        fprintf('Updater could not be initialized.\n');
    end;
end;

% REMOVED MENUS
	%uimenu( tools_m, 'Label', 'Automatic comp. reject',  'enable', 'off', 'CallBack', '[EEG LASTCOM] = pop_rejcomp(EEG); eegh(LASTCOM); if ~isempty(LASTCOM), eeg_store(CURRENTSET); end;');
	%uimenu( tools_m, 'Label', 'Reject (synthesis)' , 'Separator', 'on', 'CallBack', '[EEG LASTCOM] = pop_rejall(EEG); eegh(LASTCOM); if ~isempty(LASTCOM), eeg_store; end; eeglab(''redraw'');');

     function command_on_update_menu_click(callerHandle, tmp, eeglabUpdater, installDirectory, goOneFolderLevelIn, backGroundColor)
         postInstallCallbackString = 'clear all function functions; eeglab';
         eeglabUpdater.launchGui(installDirectory, goOneFolderLevelIn, backGroundColor, postInstallCallbackString);
    
%     
% --------------------
% draw the main figure
% --------------------

function tb = eeg_mainfig(onearg);

icadefs;
COLOR = BACKEEGLABCOLOR;
WINMINX         = 17;
WINMAXX         = 260;
WINYDEC			= 13;
NBLINES         = 16;
WINY		    = WINYDEC*NBLINES;
javaChatFlag    = 1;

BORDERINT       = 4;
BORDEREXT       = 10;
comp = computer;
if strcmpi(comp(1:3), 'GLN') || strcmpi(comp(1:3), 'MAC') || strcmpi(comp(1:3), 'PCW')  
    FONTNAME        = 'courier';
    FONTSIZE        = 8;
    % Magnify figure under MATLAB 2012a
    vers = version;
    dotPos = find(vers == '.');
    vernum = str2num(vers(1:dotPos(1)-1));
    subvernum = str2num(vers(dotPos(1)+1:dotPos(2)-1));
    if vernum > 7 || (vernum >= 7 && subvernum >= 14)
        FONTSIZE = FONTSIZE+2;
        WINMAXX  = WINMAXX*1.3;
        WINY     = WINY*1.3;
    end;
else
    FONTNAME        = '';
    FONTSIZE        = 11;
end;    

hh = findobj('tag', 'EEGLAB');
if ~isempty(hh)
    disp('EEGLAB warning: there can be only one EEGLAB window, closing old one');
    close(hh);
end;
if strcmpi(onearg, 'remote')
    figure(	'name', [ 'EEGLAB v' eeg_getversion ], ... 
	'numbertitle', 'off', ...
	'Position',[200 100 (WINMINX+WINMAXX+2*BORDERINT+2*BORDEREXT) 30 ], ...
	'color', COLOR, ...
	'Tag','EEGLAB', ...
	'Userdata', {[] []});
	%'resize', 'off', ...
    return;
end;

W_MAIN = figure('Units','points', ...
... %	'Colormap','gray', ...
	'PaperPosition',[18 180 576 432], ...
	'PaperUnits','points', ...
	'name', [ 'EEGLAB v' eeg_getversion ], ... 
	'numbertitle', 'off', ...
	'Position',[200 100 (WINMINX+WINMAXX+2*BORDERINT+2*BORDEREXT) (WINY+2*BORDERINT+2*BORDEREXT) ], ...
	'color', COLOR, ...
	'Tag','EEGLAB', ...
    'visible', 'off', ...   
	'Userdata', {[] []});
%	'resize', 'off', ...

% java chat
eeglab_options;
if option_chat == 1
    if is_sccn
        disp('Starting chat...');
        tmpp = fileparts(mywhich('startpane.m'));
        if isempty(tmpp) || ~ismatlab
            disp('Cannot start chat');
            tb = [];
        else
            disp(' ----------------------------------- ');
            disp('| EEGLAB chat 0.9                   |');
            disp('| The chat currently only works     |'); 
            disp('| at the University of CA San Diego |');
            disp(' ----------------------------------- ');

            javaaddpath(fullfile(tmpp, 'Chat_with_pane.jar'));
            eval('import client.EEGLABchat.*;');
            eval('import client.VisualToolbar;');
            eval('import java.awt.*;');
            eval('import javax.swing.*;');

            try
                tb = VisualToolbar('137.110.244.26');
                F = W_MAIN;
                tb.setPreferredSize(Dimension(0, 75));

                javacomponent(tb,'South',F);
                javaclose = ['userdat = get(gcbf, ''userdata'');' ...
                             'try,'...
                             ' tb = userdat{3};' ...
                             'clear userdat; delete(gcbf); tb.close; clear tb;'...
                             'catch,end;'];
                set(gcf, 'CloseRequestFcn',javaclose);

                refresh(F);
            catch,
                tb = [];
            end;
        end;
    else
        tb = [];
    end;
else
    tb = [];
end;

try,
    set(W_MAIN, 'NextPlot','new');
catch, end;

if ismatlab
    BackgroundColor = get(gcf, 'color'); %[0.701960784313725 0.701960784313725 0.701960784313725];
    H_MAIN(1) = uicontrol('Parent',W_MAIN, ...
        'Units','points', ...
        'BackgroundColor',COLOR, ...
        'ListboxTop',0, ...
        'HorizontalAlignment', 'left',...
        'Position',[BORDEREXT   BORDEREXT  (WINMINX+WINMAXX+2*BORDERINT)  (WINY)], ...
        'Style','frame', ...
       'Tag','Frame1');
    set(H_MAIN(1), 'unit', 'normalized');
    geometry = { [1] [1] [1] [1 1] [1 1] [1 1] [1 1] [1 1] [1 1] [1 1] [1 1] [1 1] [1 1] [1 1] [1] };
    listui = { { 'style', 'text', 'string', 'Parameters of the current set', 'tag', 'win0' } { } ...
               { 'style', 'text', 'tag', 'win1', 'string', ' ', 'userdata', 'datinfo' } ...
               { 'style', 'text', 'tag', 'win2', 'string', 'Channels per frame', 'userdata', 'datinfo'} ...
               { 'style', 'text', 'tag', 'val2', 'string', ' ', 'userdata', 'datinfo' } ...
               { 'style', 'text', 'tag', 'win3', 'string', 'Frames per epoch', 'userdata', 'datinfo'} ...
               { 'style', 'text', 'tag', 'val3', 'string', ' ', 'userdata', 'datinfo' } ...
               { 'style', 'text', 'tag', 'win4', 'string', 'Epochs', 'userdata', 'datinfo'} ...
               { 'style', 'text', 'tag', 'val4', 'string', ' ', 'userdata', 'datinfo' } ...
               { 'style', 'text', 'tag', 'win5', 'string', 'Events', 'userdata', 'datinfo'} ...
               { 'style', 'text', 'tag', 'val5', 'string', ' ', 'userdata', 'datinfo' } ...
               { 'style', 'text', 'tag', 'win6', 'string', 'Sampling rate (Hz)', 'userdata', 'datinfo' } ...
               { 'style', 'text', 'tag', 'val6', 'string', ' ', 'userdata', 'datinfo' } ...
               { 'style', 'text', 'tag', 'win7', 'string', 'Epoch start (sec)', 'userdata', 'datinfo' } ...
               { 'style', 'text', 'tag', 'val7', 'string', ' ', 'userdata', 'datinfo' } ...
               { 'style', 'text', 'tag', 'win8', 'string', 'Epoch end (sec)', 'userdata', 'datinfo' } ...
               { 'style', 'text', 'tag', 'val8', 'string', ' ', 'userdata', 'datinfo' } ...
               { 'style', 'text', 'tag', 'win9', 'string', 'Average reference', 'userdata', 'datinfo' } ...
               { 'style', 'text', 'tag', 'val9', 'string', ' ', 'userdata', 'datinfo' } ...
               { 'style', 'text', 'tag', 'win10', 'string', 'Channel locations', 'userdata', 'datinfo'} ...
               { 'style', 'text', 'tag', 'val10', 'string', ' ', 'userdata', 'datinfo' } ...
               { 'style', 'text', 'tag', 'win11', 'string', 'ICA weights', 'userdata', 'datinfo'  } ...
               { 'style', 'text', 'tag', 'val11', 'string', ' ', 'userdata', 'datinfo' } ...
               { 'style', 'text', 'tag', 'win12', 'string', 'Dataset size (Mb)', 'userdata', 'datinfo' } ...
               { 'style', 'text', 'tag', 'val12', 'string', ' ', 'userdata', 'datinfo' } {} };
    supergui(gcf, geometry, [], listui{:});
    geometry = { [1] [1] [1] [1] [1] [1] [1] [1] [1] [1] [1] [1] [1] [1] [1] [1] };
    listui = { { } ...
               { } ...
               { 'style', 'text', 'tag', 'mainwin1', 'string', ' ', 'userdata', 'fullline' } ...
               { 'style', 'text', 'tag', 'mainwin2', 'string', ' ', 'userdata', 'fullline' } ...
               { 'style', 'text', 'tag', 'mainwin3', 'string', ' ', 'userdata', 'fullline' } ...
               { 'style', 'text', 'tag', 'mainwin4', 'string', ' ', 'userdata', 'fullline' } ...
               { 'style', 'text', 'tag', 'mainwin5', 'string', ' ', 'userdata', 'fullline' } ...
               { 'style', 'text', 'tag', 'mainwin6', 'string', ' ', 'userdata', 'fullline' } ...
               { 'style', 'text', 'tag', 'mainwin7', 'string', ' ', 'userdata', 'fullline' } ...
               { 'style', 'text', 'tag', 'mainwin8', 'string', ' ', 'userdata', 'fullline' } ...
               { 'style', 'text', 'tag', 'mainwin9', 'string', ' ', 'userdata', 'fullline' } ...
               { 'style', 'text', 'tag', 'mainwin10', 'string', ' ', 'userdata', 'fullline' } ...
               { 'style', 'text', 'tag', 'mainwin11', 'string', ' ', 'userdata', 'fullline' } ...
               { 'style', 'text', 'tag', 'mainwin12', 'string', ' ', 'userdata', 'fullline' }  ...
               { 'style', 'text', 'tag', 'mainwin13', 'string', ' ', 'userdata', 'fullline' } {} };
    supergui(gcf, geometry, [], listui{:});

    titleh   = findobj('parent', gcf, 'tag', 'win0');
    alltexth = findobj('parent', gcf, 'style', 'text');
    alltexth = setdiff_bc(alltexth, titleh);

    set(gcf, 'Position',[200 100 (WINMINX+WINMAXX+2*BORDERINT+2*BORDEREXT) (WINY+2*BORDERINT+2*BORDEREXT) ]);
    set(titleh, 'fontsize', TEXT_FONTSIZE_L, 'fontweight', 'bold');
    set(alltexth, 'fontname', FONTNAME, 'fontsize', FONTSIZE);
    set(W_MAIN, 'visible', 'on');
end;

return;

% eeglab(''redraw'')() - Update EEGLAB menus based on values of global variables.
%
% Usage: >> eeglab(''redraw'')( );
%
% Author: Arnaud Delorme, CNL / Salk Institute, 2001
%
% See also: eeg_global(), eeglab()

% WHEN THIS FUNCTION WAS SEPARATED
% Revision 1.21  2002/04/23 19:09:25  arno
% adding automatic dataset search
% Revision 1.20  2002/04/18 20:02:23  arno
% retrIeve
% Revision 1.18  2002/04/18 16:28:28  scott
% EEG.averef printed as 'Yes' or 'No' -sm
% Revision 1.16  2002/04/18 16:03:15  scott
% editted "Events/epoch info (nb) -> Events  -sm
% Revision 1.14  2002/04/18 14:46:58  scott
% editted main window help msg -sm
% Revision 1.10  2002/04/18 03:02:17  scott
% edited opening instructions -sm
% Revision 1.9  2002/04/11 18:23:33  arno
% Oups, typo which crashed EEGLAB
% Revision 1.8  2002/04/11 18:07:59  arno
% adding average reference variable
% Revision 1.7  2002/04/11 17:49:40  arno
% corrected operator precedence problem
% Revision 1.6  2002/04/11 15:36:55  scott
% added parentheses to final ( - & - ), line 84. ARNO PLEASE CHECK -sm
% Revision 1.5  2002/04/11 15:34:50  scott
% put isempty(CURRENTSET) first in line ~80 -sm
% Revision 1.4  2002/04/11 15:31:47  scott
% added test isempty(CURRENTSET) line 78 -sm
% Revision 1.3  2002/04/11 01:41:27  arno
% checking dataset ... and inteligent menu update
% Revision 1.2  2002/04/09 20:47:41  arno
% introducing event number into gui

function updatemenu();
eeg_global;

W_MAIN = findobj('tag', 'EEGLAB');
EEGUSERDAT = get(W_MAIN, 'userdata');
H_MAIN  = EEGUSERDAT{1};
EEGMENU = EEGUSERDAT{2};
if length(EEGUSERDAT) > 2
     tb = EEGUSERDAT{3};
else tb = [];
end;
if ~isempty(tb) && ~isstr(tb)
    eval('tb.RefreshToolbar();');
end;
if exist('CURRENTSET') ~= 1, CURRENTSET = 0; end;
if isempty(ALLEEG), ALLEEG = []; end;
if isempty(EEG), EEG = []; end;

% test if the menu is present  
try
	figure(W_MAIN);
	set_m   = findobj( 'parent', W_MAIN, 'Label', 'Datasets');
catch, return; end;
index = 1;
indexmenu = 1;
MAX_SET = max(length( ALLEEG ), length(EEGMENU)-1);

tmp = warning;
warning off;
clear functions;
warning(tmp);
eeglab_options;
if isempty(ALLEEG) && ~isempty(EEG) && ~isempty(EEG.data)
    ALLEEG = EEG;
end;

% setting the dataset menu
% ------------------------
while( index <= MAX_SET)
    try
        set( EEGMENU(index), 'Label', '------', 'checked', 'off');
    catch,
        if mod(index, 30) == 0
            tag = [ 'More (' int2str(index/30) ') ->' ];
            tmp_m = findobj('label', tag);
            if isempty(tmp_m)
                 set_m = uimenu( set_m, 'Label', tag, 'userdata', 'study:on'); 
            else set_m = tmp_m;
            end;	
        end;
        try
            set( EEGMENU(index), 'Label', '------', 'checked', 'off');
        catch, EEGMENU(index) = uimenu( set_m, 'Label', '------', 'Enable', 'on'); end;	
    end;        
	set( EEGMENU(index), 'Enable', 'on', 'separator', 'off' );
	try, ALLEEG(index).data;
		if ~isempty( ALLEEG(index).data)
            
            cb_retrieve = [ '[ALLEEG EEG CURRENTSET LASTCOM] = pop_newset(ALLEEG, EEG, CURRENTSET, ''retrieve'', ' int2str(index) ', ''study'', ~isempty(STUDY)+0);' ...
                            'if CURRENTSTUDY & ~isempty(LASTCOM), CURRENTSTUDY = 0; LASTCOM = [ ''CURRENTSTUDY = 0;'' LASTCOM ]; end; eegh(LASTCOM);' ...
                            'eeglab(''redraw'');' ];
            
       		menutitle   = sprintf('Dataset %d:%s', index, ALLEEG(index).setname);
			set( EEGMENU(index), 'Label', menutitle, 'userdata', 'study:on');
			set( EEGMENU(index), 'CallBack', cb_retrieve );
			set( EEGMENU(index), 'Enable', 'on' );
            if any(index == CURRENTSET), set( EEGMENU(index), 'checked', 'on' ); end;
		end;
	catch, end;	
	index = index+1;
end;
hh = findobj( 'parent', set_m, 'Label', '------');
set(hh, 'Enable', 'off');

% menu for selecting several datasets
% -----------------------------------
if index ~= 0
    cb_select = [ 'nonempty = find(~cellfun(''isempty'', { ALLEEG.data } ));' ...                  
                  'tmpind = pop_chansel({ ALLEEG(nonempty).setname }, ''withindex'', nonempty);' ... 
                  'if ~isempty(tmpind),' ...
                  '    [ALLEEG EEG CURRENTSET LASTCOM] = pop_newset(ALLEEG, EEG, CURRENTSET, ''retrieve'', nonempty(tmpind), ''study'', ~isempty(STUDY)+0);' ...
                  '    eegh(LASTCOM);' ...
                  '    eeglab(''redraw'');' ...
                  'end;' ...
                  'clear tmpind nonempty;' ];
    if MAX_SET == length(EEGMENU), EEGMENU(end+1) = uimenu( set_m, 'Label', '------', 'Enable', 'on'); end;
    
    set(EEGMENU(end), 'enable', 'on', 'Label', 'Select multiple datasets', ...
                      'callback', cb_select, 'separator', 'on', 'userdata', 'study:on');
end;

% STUDY consistency
% -----------------
exist_study = 0;
if exist('STUDY') & exist('CURRENTSTUDY')

    % if study present, check study consistency with loaded datasets
    % --------------------------------------------------------------
    if ~isempty(STUDY)
        if length(ALLEEG) > length(STUDY.datasetinfo) || ~isfield(ALLEEG, 'data') || any(cellfun('isempty', {ALLEEG.data}))
            if strcmpi(STUDY.saved, 'no')
                res = questdlg2( strvcat('The study is not compatible with the datasets present in memory', ...
                                         'It is self consistent but EEGLAB is not be able to process it.', ...
                                         'Do you wish to save the study as it is (EEGLAB will prompt you to', ...
                                         'enter a file name) or do you wish to remove it'), 'Study inconsistency', 'Save and remove', 'Remove', 'Remove' );
                if strcmpi(res, 'Remove')
                    STUDY = [];
                    CURRENTSTUDY = 0;
                else
                    pop_savestudy(STUDY, ALLEEG);
                    STUDY = [];
                    CURRENTSTUDY = 0;
                end;
            else
                warndlg2( strvcat('The study was not compatible any more with the datasets present in memory.', ...
                                  'Since it had not changed since last saved, it was simply removed from', ...
                                  'memory.') );
                STUDY = [];
                CURRENTSTUDY = 0;
            end;
        end;
    end;
    
    if ~isempty(STUDY)
        exist_study = 1;
    end;
end;

% menu for selecting STUDY set
% ----------------------------
if exist_study
    cb_select = [ '[ALLEEG EEG CURRENTSET LASTCOM] = pop_newset(ALLEEG, EEG, CURRENTSET, ''retrieve'', [STUDY.datasetinfo.index], ''study'', 1);' ...
                  'if ~isempty(LASTCOM), CURRENTSTUDY = 1; LASTCOM = [ LASTCOM ''CURRENTSTUDY = 1;'' ]; end;' ...
                  'eegh(LASTCOM);' ...
                  'eeglab(''redraw'');' ];
    tmp_m = findobj('label', 'Select the study set');
    delete(tmp_m); % in case it is not at the end
    tmp_m = uimenu( set_m, 'Label', 'Select the study set', 'Enable', 'on', 'userdata', 'study:on');
    set(tmp_m, 'enable', 'on', 'callback', cb_select, 'separator', 'on');        
else 
    delete( findobj('label', 'Select the study set') );
end;

EEGUSERDAT{2} = EEGMENU;
set(W_MAIN, 'userdata', EEGUSERDAT);

if (isempty(CURRENTSET) | length(ALLEEG) < CURRENTSET(1) | CURRENTSET(1) == 0 | isempty(ALLEEG(CURRENTSET(1)).data))
	CURRENTSET = 0;
	for index = 1:length(ALLEEG)
		if ~isempty(ALLEEG(index).data)
			CURRENTSET = index;
			break;
		end;
	end;
	if CURRENTSET ~= 0
		eegh([ '[EEG ALLEEG CURRENTSET] = eeg_retrieve(ALLEEG,' int2str(CURRENTSET) ');' ])
		[EEG ALLEEG] = eeg_retrieve(ALLEEG, CURRENTSET);	
	else 
		EEG = eeg_emptyset;
	end;
end;

if (isempty(EEG) | isempty(EEG(1).data)) & CURRENTSET(1) ~= 0
	eegh([ '[EEG ALLEEG CURRENTSET] = eeg_retrieve(ALLEEG,' int2str(CURRENTSET) ');' ])
	[EEG ALLEEG] = eeg_retrieve(ALLEEG, CURRENTSET);	
end;

% test if dataset has changed
% ---------------------------
if length(EEG) == 1
    if ~isempty(ALLEEG) & CURRENTSET~= 0 & ~isequal(EEG.data, ALLEEG(CURRENTSET).data) & ~isnan(EEG.data(1))
        % the above comparison does not work for ome structures
        %tmpanswer = questdlg2(strvcat('The current EEG dataset has changed. What should eeglab do with the changes?', ' '), ...
        %                      'Dataset change detected', ...
        %                      'Keep changes', 'Delete changes', 'New dataset', 'Make new dataset');
        disp('Warning: for some reason, the backup dataset in EEGLAB memory does not');
        disp('         match the current dataset. The dataset in memory has been overwritten');
        [ALLEEG EEG CURRENTSET] = eeg_store(ALLEEG, EEG, CURRENTSET);
        eegh('[ALLEEG EEG CURRENTSET] = eeg_store(ALLEEG, EEG, CURRENTSET);');
        
        %if tmpanswer(1) == 'D' % delete changes
        %    [EEG ALLEEG] = eeg_retrieve(ALLEEG, CURRENTSET);	
        %    eegh('[EEG ALLEEG] = eeg_retrieve( ALLEEG, CURRENTSET);');
        %elseif tmpanswer(1) == 'K' % keep changes
        %    [ALLEEG EEG CURRENTSET] = eeg_store(ALLEEG, EEG, CURRENTSET);
        %    eegh('[ALLEEG EEG CURRENTSET] = eeg_store(ALLEEG, EEG, CURRENTSET);');
        %else % make new dataset
        %    [ALLEEG EEG CURRENTSET LASTCOM] = pop_newset(ALLEEG, EEG, CURRENTSET); 
        %    eegh(LASTCOM);
        %    MAX_SET = max(length( ALLEEG ), length(EEGMENU));
        %end;
    end;
end;

% print some information on the main figure
% ------------------------------------------
g = myguihandles(gcf);
if ~isfield(g, 'win0') % no display
    return;
end;

study_selected = 0;
if exist('STUDY') & exist('CURRENTSTUDY')
    if CURRENTSTUDY == 1, study_selected = 1; end;
end;

menustatus = {};
if study_selected
    menustatus = { menustatus{:} 'study' };
    
    hh = findobj('parent', gcf, 'userdata', 'fullline'); set(hh, 'visible', 'off');
    hh = findobj('parent', gcf, 'userdata', 'datinfo');  set(hh, 'visible', 'on');

    % head string
    % -----------
    set( g.win0, 'String', sprintf('STUDY set: %s', STUDY.name) );
    
    % dataset type
    % ------------
    datasettype = unique_bc( [ EEG.trials ] );
    if datasettype(1) == 1 & length(datasettype) == 1, datasettype = 'continuous';
    elseif datasettype(1) == 1,                        datasettype = 'epoched and continuous';
    else                                               datasettype = 'epoched';
    end;
    
    % number of channels and channel locations
    % ----------------------------------------
    chanlen    = unique_bc( [ EEG.nbchan ] );
    chanlenstr = vararg2str( mattocell(chanlen) );
    anyempty    = unique_bc( cellfun( 'isempty', { EEG.chanlocs }) );
    if length(anyempty) == 2,   chanlocs = 'mixed, yes and no';
    elseif anyempty == 0,       chanlocs = 'yes';
    else                        chanlocs = 'no';
    end;

    % ica weights
    % -----------
    anyempty    = unique_bc( cellfun( 'isempty', { EEG.icaweights }) );
    if length(anyempty) == 2,   studystatus = 'Missing ICA dec.';
    elseif anyempty == 0,       studystatus = 'Ready to precluster';
    else                        studystatus = 'Missing ICA dec.';
    end;

    % consistency & other parameters
    % ------------------------------
    [EEG epochconsist] = eeg_checkset(EEG, 'epochconsist');        % epoch consistency
    [EEG chanconsist ] = eeg_checkset(EEG, 'chanconsist');         % channel consistency
    [EEG icaconsist  ] = eeg_checkset(EEG, 'icaconsist');          % ICA consistency
    totevents = num2str(sum( cellfun( 'length', { EEG.event }) )); % total number of events
    totsize   = whos('STUDY', 'ALLEEG');                              % total size
    if isempty(STUDY.session),   sessionstr = ''; else sessionstr = vararg2str(STUDY.session); end;
    if isempty(STUDY.condition), condstr    = ''; else condstr    = vararg2str(STUDY.condition); end;
    
    % determine study status
    % ----------------------
    if isfield(STUDY.etc, 'preclust')
        if ~isempty( STUDY.etc.preclust )
            studystatus = 'Pre-clustered';
        elseif length(STUDY.cluster) > 1
            studystatus = 'Clustered';
        end;
    elseif length(STUDY.cluster) > 1
        studystatus = 'Clustered';
    end;        
    
    % text
    % ----
    set( g.win2, 'String', 'Study task name');
    set( g.win3, 'String', 'Nb of subjects');
    set( g.win4, 'String', 'Nb of conditions');
    set( g.win5, 'String', 'Nb of sessions');
    set( g.win6, 'String', 'Nb of groups');
    set( g.win7, 'String', 'Epoch consistency');
    set( g.win8, 'String', 'Channels per frame');
    set( g.win9, 'String', 'Channel locations');
    set( g.win10, 'String', 'Clusters');
    set( g.win11, 'String', 'Status');
    set( g.win12, 'String', 'Total size (Mb)');
    
    % values
    % ------
    fullfilename = fullfile( STUDY.filepath, STUDY.filename);
    if length(fullfilename) > 26
        set( g.win1, 'String', sprintf('Study filename: ...%s\n', fullfilename(max(1,length(fullfilename)-26):end) ));
    else
        set( g.win1, 'String', sprintf('Study filename: %s\n'   , fullfilename));
    end;        	
    condconsist  = std_checkconsist(STUDY, 'uniform', 'condition');
    groupconsist = std_checkconsist(STUDY, 'uniform', 'group');
    sessconsist  = std_checkconsist(STUDY, 'uniform', 'session');
    txtcond  = fastif(condconsist , ' per subject', ' (some missing)');
    txtgroup = fastif(groupconsist, ' per subject', ' (some missing)');
    txtsess  = fastif(sessconsist , ' per subject', ' (some missing)');
    set( g.val2, 'String', STUDY.task);
    set( g.val3, 'String', int2str(max(1, length(STUDY.subject))));
    set( g.val4, 'String', [ int2str(max(1, length(STUDY.condition))) txtcond ]);
    set( g.val5, 'String', [ int2str(max(1, length(STUDY.session)))   txtsess ]);
    set( g.val6, 'String', [ int2str(max(1, length(STUDY.group)))    txtgroup ]);
    set( g.val7, 'String', epochconsist);
    set( g.val8, 'String', chanlenstr);
    set( g.val9, 'String', chanlocs);
    set( g.val10, 'String', length(STUDY.cluster));
    set( g.val11, 'String', studystatus);
    set( g.val12, 'String', num2str(round(sum( [ totsize.bytes] )/1E6*10)/10));        
    
elseif (exist('EEG') == 1) & ~isnumeric(EEG) & ~isempty(EEG(1).data) 

    hh = findobj('parent', gcf, 'userdata', 'fullline'); set(hh, 'visible', 'off');
    hh = findobj('parent', gcf, 'userdata', 'datinfo');  set(hh, 'visible', 'on');
    
    if length(EEG) > 1 % several datasets

        menustatus = { menustatus{:} 'multiple_datasets' };
        
        % head string
        % -----------
        strsetnum = 'Datasets ';
        for i = CURRENTSET
            strsetnum = [ strsetnum int2str(i) ',' ];
        end;
        strsetnum = strsetnum(1:end-1);
        set( g.win0, 'String', strsetnum);
        
        % dataset type
        % ------------
        datasettype = unique_bc( [ EEG.trials ] );
        if datasettype(1) == 1 & length(datasettype) == 1, datasettype = 'continuous';
        elseif datasettype(1) == 1,                        datasettype = 'epoched and continuous';
        else                                               datasettype = 'epoched';
        end;
        
        % number of channels and channel locations
        % ----------------------------------------
        chanlen    = unique_bc( [ EEG.nbchan ] );
        chanlenstr = vararg2str( mattocell(chanlen) );
        anyempty    = unique_bc( cellfun( 'isempty', { EEG.chanlocs }) );
        if length(anyempty) == 2,   chanlocs = 'mixed, yes and no';
        elseif anyempty == 0,       chanlocs = 'yes';
        else                        chanlocs = 'no';
        end;

        % ica weights
        % -----------
        anyempty    = unique_bc( cellfun( 'isempty', { EEG.icaweights }) );
        if length(anyempty) == 2,   icaweights = 'mixed, yes and no';
        elseif anyempty == 0,       icaweights = 'yes';
        else                        icaweights = 'no';
        end;

        % consistency & other parameters
        % ------------------------------
        [EEG epochconsist] = eeg_checkset(EEG, 'epochconsist');        % epoch consistency
        [EEG chanconsist ] = eeg_checkset(EEG, 'chanconsist');         % channel consistency
        [EEG icaconsist  ] = eeg_checkset(EEG, 'icaconsist');          % ICA consistency
        totevents = num2str(sum( cellfun( 'length', { EEG.event }) )); % total number of events
        srate     = vararg2str( mattocell( unique( [ EEG.srate ] ) )); % sampling rate
        totsize   = whos('EEG');                                       % total size
                
        % text
        % ----
        set( g.win2, 'String', 'Number of datasets');
        set( g.win3, 'String', 'Dataset type');
        set( g.win4, 'String', 'Epoch consistency');
        set( g.win5, 'String', 'Channels per frame');
        set( g.win6, 'String', 'Channel consistency');
        set( g.win7, 'String', 'Channel locations');
        set( g.win8, 'String', 'Events (total)');
        set( g.win9, 'String', 'Sampling rate (Hz)');
        set( g.win10, 'String', 'ICA weights');
        set( g.win11, 'String', 'Identical ICA');
        set( g.win12, 'String', 'Total size (Mb)');

        % values
        % ------
        set( g.win1, 'String', sprintf('Groupname: -(soon)-\n'));
        set( g.val2, 'String', int2str(length(EEG)));
        set( g.val3, 'String', datasettype);
        set( g.val4, 'String', epochconsist);
        set( g.val5, 'String', chanlenstr);
        set( g.val6, 'String', chanconsist);
        set( g.val7, 'String', chanlocs);
        set( g.val8, 'String', totevents);
        set( g.val9, 'String', srate);
        set( g.val10, 'String', icaweights);
        set( g.val11, 'String', icaconsist);
        set( g.val12, 'String', num2str(round(totsize.bytes/1E6*10)/10));        
        
    else % one continous dataset selected
        
        menustatus = { menustatus{:} 'continuous_dataset' };
        
        % text
        % ----
        set( g.win2, 'String', 'Channels per frame');
        set( g.win3, 'String', 'Frames per epoch');
        set( g.win4, 'String', 'Epochs');
        set( g.win5, 'String', 'Events');
        set( g.win6, 'String', 'Sampling rate (Hz)');
        set( g.win7, 'String', 'Epoch start (sec)');
        set( g.win8, 'String', 'Epoch end (sec)');
        set( g.win9, 'String', 'Reference');
        set( g.win10, 'String', 'Channel locations');
        set( g.win11, 'String', 'ICA weights');
        set( g.win12, 'String', 'Dataset size (Mb)');
        
        if CURRENTSET == 0, strsetnum = '';
        else                strsetnum = ['#' int2str(CURRENTSET) ': '];
        end;
        maxchar = 28;
        if ~isempty( EEG.setname )
            if length(EEG.setname) > maxchar+2
                set( g.win0, 'String', [strsetnum EEG.setname(1:min(maxchar,length(EEG.setname))) '...' ]);
            else set( g.win0, 'String', [strsetnum EEG.setname ]);
            end;
        else
            set( g.win0, 'String', [strsetnum '(no dataset name)' ] );
        end;

        fullfilename = fullfile(EEG.filepath, EEG.filename);
        if ~isempty(fullfilename)
            if length(fullfilename) > 26
                set( g.win1, 'String', sprintf('Filename: ...%s\n', fullfilename(max(1,length(fullfilename)-26):end) ));
            else
                set( g.win1, 'String', sprintf('Filename: %s\n', fullfilename));
            end;        	
        else
            set( g.win1, 'String', sprintf('Filename: none\n'));
        end;
        
        set( g.val2, 'String', int2str(fastif(isempty(EEG.data), 0, size(EEG.data,1))));
        set( g.val3, 'String', int2str(EEG.pnts));
        set( g.val4, 'String', int2str(EEG.trials));
        set( g.val5, 'String', fastif(isempty(EEG.event), 'none', int2str(length(EEG.event))));
        set( g.val6, 'String', int2str( round(EEG.srate)) );
        if round(EEG.xmin) == EEG.xmin & round(EEG.xmax) == EEG.xmax
            set( g.val7, 'String', sprintf('%d\n', EEG.xmin));
            set( g.val8, 'String', sprintf('%d\n', EEG.xmax));
        else 
            set( g.val7, 'String', sprintf('%6.3f\n', EEG.xmin));
            set( g.val8, 'String', sprintf('%6.3f\n', EEG.xmax));
        end;

        % reference
        if isfield(EEG(1).chanlocs, 'ref')
            [curref tmp allinds] = unique_bc( { EEG(1).chanlocs.ref });
            maxind = 1;
            for ind = unique_bc(allinds)
                if length(find(allinds == ind)) > length(find(allinds == maxind))
                    maxind = ind;
                end;
            end;
            curref = curref{maxind};
            if isempty(curref), curref = 'unknown'; end;
        else curref = 'unknown';
        end;
        set( g.val9, 'String', curref);
        if isempty(EEG.chanlocs)
            set( g.val10, 'String', 'No');
        else
            if ~isfield(EEG.chanlocs, 'theta') | all(cellfun('isempty', { EEG.chanlocs.theta }))
                set( g.val10, 'String', 'No (labels only)');           
            else
                set( g.val10, 'String', 'Yes');
            end;
        end;
        
        set( g.val11, 'String', fastif(isempty(EEG.icasphere), 'No', 'Yes'));
        tmp = whos('EEG');
        if ~isa(EEG.data, 'memmapdata') && ~isa(EEG.data, 'mmo') 
            set( g.val12, 'String', num2str(round(tmp.bytes/1E6*10)/10));
        else
            set( g.val12, 'String', [ num2str(round(tmp.bytes/1E6*10)/10) ' (file mapped)' ]);
        end;

        if EEG.trials > 1 || EEG.xmin ~= 0
            menustatus = { menustatus{:} 'epoched_dataset' };
        else
            menustatus = { menustatus{:} 'continuous_dataset' };
        end
        if ~isfield(EEG.chanlocs, 'theta')
            menustatus = { menustatus{:} 'chanloc_absent' };
        end;
        if isempty(EEG.icaweights)
            menustatus = { menustatus{:} 'ica_absent' };
        end;
    end;
else
    menustatus = { menustatus{:} 'startup' };
    
	hh = findobj('parent', gcf, 'userdata', 'fullline'); set(hh, 'visible', 'on');
	hh = findobj('parent', gcf, 'userdata', 'datinfo');  set(hh, 'visible', 'off');
	set( g.win0, 'String', 'No current dataset');
	set( g.mainwin1, 'String', '- Create a new or load an existing dataset:');
	set( g.mainwin2, 'String', '   Use "File > Import data"           (new)'); 
	set( g.mainwin3, 'String', '   Or  "File > Load existing dataset" (old)');
	set( g.mainwin4, 'String', '- If new,');
	set( g.mainwin5, 'String', '  "File > Import epoch info" (data epochs) else');
	set( g.mainwin6, 'String', '  "File > Import event info" (continuous data)');
	set( g.mainwin7, 'String',  '  "Edit > Dataset info" (add/edit dataset info)');
	set( g.mainwin8, 'String', '  "File > Save dataset" (save dataset)');
	set( g.mainwin9, 'String', '- Prune data: "Edit > Select data"');
	set( g.mainwin10,'String', '- Reject data: "Tools > Reject continuous data"');
	set( g.mainwin11,'String', '- Epoch data: "Tools > Extract epochs"');
	set( g.mainwin12,'String', '- Remove baseline: "Tools > Remove baseline"');
	set( g.mainwin13,'String', '- Run ICA:    "Tools > Run ICA"');
end;

% ERPLAB 
if exist('ALLERP') == 1 && ~isempty(ALLERP)
    menustatus = { menustatus{:} 'erp_dataset' };
end;

% enable selected menu items
% --------------------------
allmenus = findobj( W_MAIN, 'type', 'uimenu');
allstrs  = get(allmenus, 'userdata');
if any(strcmp(menustatus, 'startup'))
    
    set(allmenus, 'enable', 'on');  
    eval('indmatchvar = cellfun(@(x)(~isempty(findstr(num2str(x), ''startup:off''))), allstrs);');  
    set(allmenus(indmatchvar), 'enable', 'off');
    
elseif any(strcmp(menustatus, 'study'))
    
    eval('indmatchvar = cellfun(@(x)(~isempty(findstr(num2str(x), ''study:on''))), allstrs);');            
    set(allmenus             , 'enable', 'off');  
    set(allmenus(indmatchvar), 'enable', 'on');
    
elseif any(strcmp(menustatus, 'multiple_datasets'))
    
    eval('indmatchvar = cellfun(@(x)(~isempty(findstr(num2str(x), ''study:on''))), allstrs);');            
    set(allmenus             , 'enable', 'off');  
    set(allmenus(indmatchvar), 'enable', 'on');        
    set(findobj('parent', W_MAIN, 'label', 'Study'), 'enable', 'off');

% --------------------------------
% Javier Lopez-Calderon for ERPLAB
elseif any(strcmp(menustatus, 'epoched_dataset'))

    set(allmenus, 'enable', 'on');  
    eval('indmatchvar = cellfun(@(x)(~isempty(findstr(num2str(x), ''epoch:off''))), allstrs);');  
    set(allmenus(indmatchvar), 'enable', 'off');
% end, Javier Lopez-Calderon for ERPLAB
% --------------------------------    
elseif any(strcmp(menustatus, 'continuous_dataset'))
    
    set(allmenus, 'enable', 'on');  
    eval('indmatchvar = cellfun(@(x)(~isempty(findstr(num2str(x), ''continuous:off''))), allstrs);');  
    set(allmenus(indmatchvar), 'enable', 'off');

    
end;
if any(strcmp(menustatus, 'chanloc_absent'))
    
    eval('indmatchvar = cellfun(@(x)(~isempty(findstr(num2str(x), ''chanloc:on''))), allstrs);');  
    set(allmenus(indmatchvar), 'enable', 'off');
    
end;
if any(strcmp(menustatus, 'ica_absent'))
    
    eval('indmatchvar = cellfun(@(x)(~isempty(findstr(num2str(x), ''ica:on''))), allstrs);');  
    set(allmenus(indmatchvar), 'enable', 'off');
    
end;

% --------------------------------
% Javier Lopez-Calderon for ERPLAB
if any(strcmp(menustatus, 'erp_dataset'))    
    eval('indmatchvar = cellfun(@(x)(~isempty(findstr(num2str(x), ''erpset:on''))), allstrs);');  
    set(allmenus(indmatchvar), 'enable', 'on');
end
% end, Javier Lopez-Calderon for ERPLAB
% --------------------------------


% adjust title extent
% -------------------
poswin0 = get(g.win0, 'position');
extwin0 = get(g.win0, 'extent');
set(g.win0, 'position', [poswin0(1:2) extwin0(3) extwin0(4)]);

% adjust all font sizes (RMC fix MATLAB 2014 compatibility)
% -------------------
handlesname = fieldnames(g);
for i = 1:length(handlesname)
    if isprop(eval(['g.' handlesname{i}]),'Style') & ~strcmp(handlesname{i},'win0')
        propval = get(eval(['g.' handlesname{i}]), 'Style');
        if strcmp(propval,'text')
            set(eval(['g.' handlesname{i}]),'FontSize',TEXT_FONTSIZE);
        end
    end
end

return;

function num = popask( text )
	 ButtonName=questdlg2( text, ...
	        'Confirmation', 'Cancel', 'Yes','Yes');
	 switch lower(ButtonName),
	      case 'cancel', num = 0;
	      case 'yes',    num = 1;
	 end;

function g = myguihandles(fig)
	g = [];
	hh = findobj('parent', gcf);
	for index = 1:length(hh)
		if ~isempty(get(hh(index), 'tag'))
			g = setfield(g, get(hh(index), 'tag'), hh(index));
		end;
	end;

    
function rmpathifpresent(newpath);  
    comp = computer;
    if strcmpi(comp(1:2), 'PC')
        newpath = [ newpath ';' ];
    else
        newpath = [ newpath ':' ];
    end;
    if ismatlab
         p = matlabpath;
    else p = path;
    end;
    ind = strfind(p, newpath);
    if ~isempty(ind)
        rmpath(newpath);
    end;
        
% add path only if it is not already in the list
% ----------------------------------------------
function addpathifnotinlist(newpath);  

    comp = computer;
    if strcmpi(comp(1:2), 'PC')
        newpathtest = [ newpath ';' ];
    else
        newpathtest = [ newpath ':' ];
    end;
    if ismatlab
         p = matlabpath;
    else p = path;
    end;
    ind = strfind(p, newpathtest);
    if isempty(ind)
        if exist(newpath) == 7
            addpath(newpath);
        end;
    end;

function addpathifnotexist(newpath, functionname);
    tmpp = mywhich(functionname);
        
    if isempty(tmpp)
        addpath(newpath);
    end;
    
% find a function path and add path if not present
% ------------------------------------------------
function myaddpath(eeglabpath, functionname, pathtoadd);

    tmpp = mywhich(functionname);
    tmpnewpath = [ eeglabpath pathtoadd ];
    if ~isempty(tmpp)
        tmpp = tmpp(1:end-length(functionname));
        if length(tmpp) > length(tmpnewpath), tmpp = tmpp(1:end-1); end; % remove trailing filesep
        if length(tmpp) > length(tmpnewpath), tmpp = tmpp(1:end-1); end; % remove trailing filesep
        %disp([ tmpp '     |        ' tmpnewpath '(' num2str(~strcmpi(tmpnewpath, tmpp)) ')' ]);
        if ~strcmpi(tmpnewpath, tmpp)
            warning('off', 'MATLAB:dispatcher:nameConflict');
            addpath(tmpnewpath);
            warning('on', 'MATLAB:dispatcher:nameConflict');
        end;
    else
        %disp([ 'Adding new path ' tmpnewpath ]);
        addpathifnotinlist(tmpnewpath);
    end;

function val = iseeglabdeployed2;
%val = 1; return;
if exist('isdeployed')
     val = isdeployed;
else val = 0;
end;

function buildhelpmenu;
    
% parse plugin function name
% --------------------------
function [name, vers] = parsepluginname(dirName);
    ind = find( dirName >= '0' & dirName <= '9' );
    if isempty(ind)
        name = dirName;
        vers = '';
    else
        ind = length(dirName);
        while ind > 0 && ((dirName(ind) >= '0' & dirName(ind) <= '9') || dirName(ind) == '.' || dirName(ind) == '_')
            ind = ind - 1;
        end;
        name = dirName(1:ind);
        vers = dirName(ind+1:end);
        vers(find(vers == '_')) = '.';
    end;

% required here because path not added yet
% to the admin folder
function res = ismatlab;

v = version;
if v(1) > '4'
    res = 1;
else
    res = 0;
end;
    
function res = mywhich(varargin);
try
    res = which(varargin{:});
catch
    fprintf('Warning: permission error accesssing %s\n', varargin{1});
end;
    
