# Supplementary material for: Sharing Happy Stories Increases Interpersonal Closeness: Interpersonal Brain Synchronization as a Neural Indicator
Source: eNeuro. 2021 Nov 18;8(6):ENEURO.0245-21.2021. doi: 10.1523/ENEURO.0245-21.2021 (PMC8607910; doi:10.1523/ENEURO.0245-21.2021)
Supplement: Extended Data 1 — The code used in the study. Download Extended Data 1, ZIP file. [file enu-eN-NWR-0245-21-s02.zip › eeglab14_0_0b/eeglabhist.m]

% EEGLAB history file generated on the 27-Nov-2019
% ------------------------------------------------
EEG = eeg_checkset( EEG );
EEG = eeg_checkset( EEG );
figure;pop_topoplot(EEG,0, 1, 'EEG Data epochs',[1 1] ,0, 'electrodes', 'on', 'masksurf', 'on');
EEG = eeg_checkset( EEG );
EEG.chanlocs=pop_chanedit(EEG.chanlocs,  'plotrad',0.5);
EEG = pop_loadset( 'filename', 'eeglab_data_epochs_ica.set', 'filepath', '/data/common/matlab/eeglab/sample_data/');
EEG=pop_chanedit(EEG,  'lookup', '/data/common/matlab/eeglab/plugins/dipfit2.0/standard_BESA/standard-10-5-cap385.elp');
EEG = pop_saveset( EEG,  'savemode', 'resave');
EEG=pop_chanedit(EEG,  'eval', 'pop_writelocs( chans, ''/data/common/matlab/eeglab/sample_data/eeglab_chan32_2.locs'',  ''filetype'', ''loc'', ''format'',{ ''channum'', ''theta'', ''radius'', ''labels''}, ''header'', ''off'', ''customheader'','''');', 'load',{ '/data/common/matlab/eeglab/sample_data/eeglab_chan32_2.locs', 'filetype', 'autodetect'}, 'lookup', '/data/common/matlab/eeglab/plugins/dipfit2.0/standard_BESA/standard-10-5-cap385.elp');
EEG=pop_chanedit(EEG,  'settype',{ '1:32', 'EEG'}, 'changefield',{2, 'type', 'EOG'}, 'changefield',{6, 'type', 'EOG'});
EEG = pop_loadset( 'filename', 'eeglab_data_epochs_ica.set', 'filepath', '/data/common/matlab/eeglab/sample_data/');
EEG = pop_loadset('filename','eeglab_data_epochs_ica.set','filepath','/Users/arno/eeglab/sample_data/');
EEG = eeg_checkset( EEG );
EEG.etc.eeglabvers = '14.0.0'; % this tracks which version of EEGLAB is being used, you may ignore it
EEG = pop_loadset('filename','eeglab_data_epochs_ica.set','filepath','E:\\�Ե�_eeglab\\eeglab14_0_0b\\sample_data\\');
EEG = eeg_checkset( EEG );
