# Supplementary material for: Sharing Happy Stories Increases Interpersonal Closeness: Interpersonal Brain Synchronization as a Neural Indicator
Source: eNeuro. 2021 Nov 18;8(6):ENEURO.0245-21.2021. doi: 10.1523/ENEURO.0245-21.2021 (PMC8607910; doi:10.1523/ENEURO.0245-21.2021)
Supplement: Extended Data 1 — The code used in the study. Download Extended Data 1, ZIP file. [file enu-eN-NWR-0245-21-s02.zip › eeglab14_0_0b/external/README.txt]

This folder use to contain modules external to EEGLAB
Now all external modules are treated as EEGLAB extensions
and this folder is not longer needed.

This folder will be removed in subsequent EEGLAB releases.

A. Delorme - Nov 30, 2013
