# Supplementary material for: Sharing Happy Stories Increases Interpersonal Closeness: Interpersonal Brain Synchronization as a Neural Indicator
Source: eNeuro. 2021 Nov 18;8(6):ENEURO.0245-21.2021. doi: 10.1523/ENEURO.0245-21.2021 (PMC8607910; doi:10.1523/ENEURO.0245-21.2021)
Supplement: Extended Data 1 — The code used in the study. Download Extended Data 1, ZIP file. [file enu-eN-NWR-0245-21-s02.zip › eeglab14_0_0b/functions/@eegobj/display.m]

function display(this);

    disp(inputname(1));
    if length(this) == 1
        struct(this.EEG)
    else
        TMP = struct(this);
        
        TMP2 = TMP(1).EEG;
        fieldorder = fieldnames(TMP2);
        for index = 2:length(TMP)
            TMP2(index) = orderfields(TMP(index).EEG, fieldorder);
        end;
        TMP2
    end;
    
