# Supplementary material for: Sharing Happy Stories Increases Interpersonal Closeness: Interpersonal Brain Synchronization as a Neural Indicator
Source: eNeuro. 2021 Nov 18;8(6):ENEURO.0245-21.2021. doi: 10.1523/ENEURO.0245-21.2021 (PMC8607910; doi:10.1523/ENEURO.0245-21.2021)
Supplement: Extended Data 1 — The code used in the study. Download Extended Data 1, ZIP file. [file enu-eN-NWR-0245-21-s02.zip › eeglab14_0_0b/functions/@eegobj/eegobj.m]

function this = eegobj(EEG);

    if nargin == 1
        if isa(EEG, 'eegobj')
            this = EEG;
            return;
        end;
        for index = 1:length(EEG)
            TMP(index).EEG = EEG(index);
        end;
    else
        TMP.EEG = eeg_emptyset;
    end;
    this = class(TMP, 'eegobj');
