# Supplementary material for: Sharing Happy Stories Increases Interpersonal Closeness: Interpersonal Brain Synchronization as a Neural Indicator
Source: eNeuro. 2021 Nov 18;8(6):ENEURO.0245-21.2021. doi: 10.1523/ENEURO.0245-21.2021 (PMC8607910; doi:10.1523/ENEURO.0245-21.2021)
Supplement: Extended Data 1 — The code used in the study. Download Extended Data 1, ZIP file. [file enu-eN-NWR-0245-21-s02.zip › eeglab14_0_0b/functions/@eegobj/length.m]

function res = length(this);

    tmp = struct(this);
    %if any(cellfun(@length, { tmp.EEG }) > 1)
    %    error('EEG structure in object with more than 1 element')
    %end;
    try
        res = length(tmp.EEG);
    catch
        res = length(tmp);
        return;
    end;
    if res > 1, error('EEG structure in object with more than 1 element'); end;
    res = length(tmp);
