# Supplementary material for: Sharing Happy Stories Increases Interpersonal Closeness: Interpersonal Brain Synchronization as a Neural Indicator
Source: eNeuro. 2021 Nov 18;8(6):ENEURO.0245-21.2021. doi: 10.1523/ENEURO.0245-21.2021 (PMC8607910; doi:10.1523/ENEURO.0245-21.2021)
Supplement: Extended Data 1 — The code used in the study. Download Extended Data 1, ZIP file. [file enu-eN-NWR-0245-21-s02.zip › eeglab14_0_0b/functions/@eegobj/subsref.m]

function varargout = subsref(this,s)

if strcmpi(s(1).type, '()') && length(this) > 1
    %if length(s(1).subs{1})
    %    error('Unsuported object feature - a.field or a([x y]).field is not supported for object arrays');
    %end;
    
%     if length(s) == 1
%         b = this(s(1).subs{1});
%     else
%         b = builtin('subsref', this(s(1).subs{1}).EEG, s(2:end));
%     end;
    
    if length(s) == 1
        varargout{1} = this(s(1).subs{1});
    elseif length(s(1).subs{1}) > 1
        for index = 1:length(s(1).subs{1})
            varargout{1}{index} = builtin('subsref', this(s(1).subs{1}(index)).EEG, s(2:end));
        end;
    else  
        varargout{1} = builtin('subsref', this(s(1).subs{1}).EEG, s(2:end));
    end;
elseif strcmpi(s(1).type, '.') && length(this) > 1
    for index = 1:length(this)
        varargout{index} = builtin('subsref', this(index).EEG, s);
    end;
    %if length(s) > 1 && iscell(s(2).subs) && length(s(2).subs{1})
    %    error('Unsuported object feature - a.field or a([x y]).field is not supported for object arrays');
    %end;
else
    varargout{1} = builtin('subsref', this.EEG, s);
end;


% return;
% 
% % SUBSREF 
% switch s.type
% case '()'
%     b = getfield(a.rawbit, s.subs);
% case '.'
%     b = getfield(struct(a), s.subs);
% otherwise
%    error('Wrong class argument')
% end
