# Supplementary material for: Sharing Happy Stories Increases Interpersonal Closeness: Interpersonal Brain Synchronization as a Neural Indicator
Source: eNeuro. 2021 Nov 18;8(6):ENEURO.0245-21.2021. doi: 10.1523/ENEURO.0245-21.2021 (PMC8607910; doi:10.1523/ENEURO.0245-21.2021)
Supplement: Extended Data 1 — The code used in the study. Download Extended Data 1, ZIP file. [file enu-eN-NWR-0245-21-s02.zip › eeglab14_0_0b/functions/@mmo/bsxfun.m]

function obj3 = bsxfun(f, obj1, obj2)

    if isa(obj2, 'mmo'), error('bsxfun does not work yet with the second argument being a memory mapped object'); end;
    data1 = memmapfile(obj1.dataFile, 'writable', obj1.writable, 'format', { 'single' obj1.dimensions 'x' });
    data2 = obj2;

    % make new memory mapped data file (blank)
    % --------------------------------
    newFileName = mmo.getnewfilename;
    fid = fopen(newFileName, 'w');
    s1  = size(obj1);
    s2  = size(obj2);
    ss.type = '()';
    ss.subs(1:length(s1)-1) = { ':' };
    if length(s1) == length(s2) && s1(end) == s2(end)
        error('bsxfun does not work on the last dimension');
    end;
    for index = 1:s1(end) % scan last dimension
        ss.subs{length(s1)} = index;
        tmpdata = bsxfun(f,subsref(data1.Data.x, ss), data2);
        fwrite(fid, tmpdata, 'float');
    end;
    fclose(fid);    
    
    % create object
    % -------------
    obj3 = mmo(newFileName, s1, true, obj1.transposed);
    obj3 = updateWorkspace(obj3);
