# Supplementary material for: Sharing Happy Stories Increases Interpersonal Closeness: Interpersonal Brain Synchronization as a Neural Indicator
Source: eNeuro. 2021 Nov 18;8(6):ENEURO.0245-21.2021. doi: 10.1523/ENEURO.0245-21.2021 (PMC8607910; doi:10.1523/ENEURO.0245-21.2021)
Supplement: Extended Data 1 — The code used in the study. Download Extended Data 1, ZIP file. [file enu-eN-NWR-0245-21-s02.zip › eeglab14_0_0b/functions/@mmo/checkcopies_local.m]

% subfunction checking the number of local copies
% -----------------------------------------------
function ncopies = checkcopies_local(obj, arg);
ncopies = 0;
if isstruct(arg)
    for ilen = 1:length(arg)
        for index = fieldnames(arg)'
            ncopies = ncopies + checkcopies_local(obj, arg(ilen).(index{1}));
            if ncopies > 1, return; end;
        end;
    end;
elseif iscell(arg)
    for index = 1:length(arg(:))
        ncopies = ncopies + checkcopies_local(obj, arg{index});
        if ncopies > 1, return; end;
    end;
elseif isa(arg, 'mmo') && isequal(obj, arg)
    ncopies = 1;
else
    ncopies = 0;
end;
