# Supplementary material for: Sharing Happy Stories Increases Interpersonal Closeness: Interpersonal Brain Synchronization as a Neural Indicator
Source: eNeuro. 2021 Nov 18;8(6):ENEURO.0245-21.2021. doi: 10.1523/ENEURO.0245-21.2021 (PMC8607910; doi:10.1523/ENEURO.0245-21.2021)
Supplement: Extended Data 1 — The code used in the study. Download Extended Data 1, ZIP file. [file enu-eN-NWR-0245-21-s02.zip › eeglab14_0_0b/functions/@mmo/var.m]

% var() - variance of memory mapped underlying array
%
% Author: Arnaud Delorme, SCCN, INC, UCSD, Nov. 2008

% Copyright (C) 2008 Arnaud Delorme, SCCN, INC, UCSD
%
% This program is free software; you can redistribute it and/or modify
% it under the terms of the GNU General Public License as published by
% the Free Software Foundation; either version 2 of the License, or
% (at your option) any later version.
%
% This program is distributed in the hope that it will be useful,
% but WITHOUT ANY WARRANTY; without even the implied warranty of
% MERCHANTABILITY or FITNESS FOR A PARTICULAR PURPOSE.  See the
% GNU General Public License for more details.
%
% You should have received a copy of the GNU General Public License
% along with this program; if not, write to the Free Software
% Foundation, Inc., 59 Temple Place, Suite 330, Boston, MA  02111-1307  USA

function sumval = var(obj,flag,dim)
    
    if nargin < 2
        flag = 0;
    end;
    if nargin < 3
        dim = 1;
    end;
    
    meanvalsq = mean(obj,dim).^2;
    
    sumval = 0;
    s1  = size(obj);
    ss.type = '()';
    ss.subs(1:length(s1)) = { ':' };
    for index = 1:s1(dim)
        ss.subs{dim} = index;
        tmpdata = subsref(obj, ss);
        sumval = sumval + tmpdata.*tmpdata - meanvalsq;
    end;
    if isempty(flag) || flag == 0
         sumval = sumval/(size(obj,dim)-1);
    else sumval = sumval/size(obj,dim);
    end;
