# Supplementary material for: Sharing Happy Stories Increases Interpersonal Closeness: Interpersonal Brain Synchronization as a Neural Indicator
Source: eNeuro. 2021 Nov 18;8(6):ENEURO.0245-21.2021. doi: 10.1523/ENEURO.0245-21.2021 (PMC8607910; doi:10.1523/ENEURO.0245-21.2021)
Supplement: Extended Data 1 — The code used in the study. Download Extended Data 1, ZIP file. [file enu-eN-NWR-0245-21-s02.zip › eeglab14_0_0b/functions/adminfunc/biosigpathlast.m]

function biosigpathlast

str2doublepath = fileparts( which('str2double') );
sopenpath      = fileparts( which('sopen') );
if strcmp(str2doublepath,sopenpath)
    rmpath(str2doublepath);
    str2doublepat2 = fileparts( which('str2double') );
    addpath(str2doublepath,'-begin');
    addpath(str2doublepat2,'-begin');
end
