# Supplementary material for: Sharing Happy Stories Increases Interpersonal Closeness: Interpersonal Brain Synchronization as a Neural Indicator
Source: eNeuro. 2021 Nov 18;8(6):ENEURO.0245-21.2021. doi: 10.1523/ENEURO.0245-21.2021 (PMC8607910; doi:10.1523/ENEURO.0245-21.2021)
Supplement: Extended Data 1 — The code used in the study. Download Extended Data 1, ZIP file. [file enu-eN-NWR-0245-21-s02.zip › eeglab14_0_0b/functions/adminfunc/eeg_checkchanlocs.m]

% eeg_checkchanlocs() - Check the consistency of the channel locations structure 
%                  of an EEGLAB dataset.
%
% Usage:
%  >> EEG = eeg_checkchanlocs( EEG, 'key1', value1, 'key2', value2, ... ); 
%  >> [chanlocs chaninfo] = eeg_checkchanlocs( chanlocs, chaninfo, 'key1', value1, 'key2', value2, ... ); 
%
% Inputs:
%   EEG      - EEG dataset
%   chanlocs - EEG.chanlocs structure
%   chaninfo - EEG.chaninfo structure
%
% Outputs:
%   EEG        - new EEGLAB dataset with updated channel location structures 
%                EEG.chanlocs, EEG.urchanlocs, EEG.chaninfo
%   chanlocs   - updated channel location structure
%   chaninfo   - updated chaninfo structure
%
% Author: Arnaud Delorme, SCCN/INC/UCSD, March 2, 2011

% Copyright (C) SCCN/INC/UCSD, March 2, 2011, arno@salk.edu
%
% This program is free software; you can redistribute it and/or modify
% it under the terms of the GNU General Public License as published by
% the Free Software Foundation; either version 2 of the License, or
% (at your option) any later version.
%
% This program is distributed in the hope that it will be useful,
% but WITHOUT ANY WARRANTY; without even the implied warranty of
% MERCHANTABILITY or FITNESS FOR A PARTICULAR PURPOSE.  See the
% GNU General Public License for more details.
%
% You should have received a copy of the GNU General Public License
% along with this program; if not, write to the Free Software
% Foundation, Inc., 59 Temple Place, Suite 330, Boston, MA  02111-1307  USA

% Hey Arno -- this is a quick fix to make an analysis work for Makoto
% I think the old version had a bug...

function [chans, chaninfo, chanedit]= eeg_checkchanlocs(chans, chaninfo);

if nargin < 1 
    help eeg_checkchanlocs;
    return;
end;

if nargin < 2
    chaninfo = [];
end;

processingEEGstruct = 0;
if isfield(chans, 'data')
    processingEEGstruct = 1;
    tmpEEG = chans;
    chans = tmpEEG.chanlocs;
    chaninfo = tmpEEG.chaninfo;
end;

if ~isfield(chans, 'datachan')
    [chanedit,dummy,complicated] = insertchans(chans, chaninfo);
else
    chanedit = chans;
    complicated = true;
end;

nosevals       = { '+X' '-X' '+Y' '-Y' };
if ~isfield(chaninfo, 'plotrad'), chaninfo.plotrad = []; end;
if ~isfield(chaninfo, 'shrink'),  chaninfo.shrink = [];  end;
if ~isfield(chaninfo, 'nosedir'), chaninfo.nosedir = nosevals{1}; end;

% handles deprecated fields
% -------------------------
plotrad  = [];
if isfield(chanedit, 'plotrad'),
    plotrad = chanedit(1).plotrad;
    chanedit = rmfield(chanedit, 'plotrad');
    if isstr(plotrad) & ~isempty(str2num(plotrad)), plotrad = str2num(plotrad); end;
    chaninfo.plotrad = plotrad;
end;
if isfield(chanedit, 'shrink') && ~isempty(chanedit(1).shrink)
    shrinkorskirt = 1;
    if ~isstr(chanedit(1).shrink)
        plotrad = 0.5/(1-chanedit(1).shrink); % convert old values
    end;
    chanedit = rmfield(chanedit, 'shrink');
    chaninfo.plotrad = plotrad;
end;

% set non-existent fields to []
% -----------------------------
fields    = { 'labels' 'theta' 'radius' 'X'   'Y'   'Z'   'sph_theta' 'sph_phi' 'sph_radius' 'type' 'ref' 'urchan' };
fieldtype = { 'str'    'num'   'num'    'num' 'num' 'num' 'num'       'num'     'num'        'str'  'str' 'num'    };
check_newfields = true; %length(fieldnames(chanedit)) < length(fields);
if ~isempty(chanedit)
    for index = 1:length(fields)
        if check_newfields && ~isfield(chanedit, fields{index})
            % new field
            % ---------
            if strcmpi(fieldtype{index}, 'num')
                chanedit = setfield(chanedit, {1}, fields{index}, []);
            else
                for indchan = 1:length(chanedit)
                    chanedit = setfield(chanedit, {indchan}, fields{index}, '');
                end;
            end;
        else
            % existing fields
            % ---------------
            allvals = {chanedit.(fields{index})};
            if strcmpi(fieldtype{index}, 'num')
                if ~all(cellfun('isclass',allvals,'double'))
                    numok = cellfun(@isnumeric, allvals);
                    if any(numok == 0)
                        for indConvert = find(numok == 0)
                            chanedit = setfield(chanedit, {indConvert}, fields{index}, []);
                        end;
                    end;
                end
            else
                strok = cellfun('isclass', allvals,'char');
                if strcmpi(fields{index}, 'labels'), prefix = 'E'; else prefix = ''; end;
                if any(strok == 0)
                    for indConvert = find(strok == 0)
                        try
                              strval   = [ prefix num2str(getfield(chanedit, {indConvert}, fields{index})) ];
                              chanedit = setfield(chanedit, {indConvert}, fields{index}, strval);
                        catch
                            chanedit = setfield(chanedit, {indConvert}, fields{index}, '');
                        end;
                    end;
                end;
            end;
        end;
    end;
end;
if ~isequal(fieldnames(chanedit)',fields)
    try
        chanedit = orderfields(chanedit, fields);
    catch, end;
end

% check if duplicate channel label
% --------------------------------
if isfield(chanedit, 'labels')
    tmp = sort({chanedit.labels});
    if any(strcmp(tmp(1:end-1),tmp(2:end)))
        disp('Warning: some channels have the same label'); 
    end
end;

% check for empty channel label
% -----------------------------
if isfield(chanedit, 'labels')
    indEmpty = find(cellfun(@isempty, {chanedit.labels}));
    if ~isempty(indEmpty)
        tmpWarning = warning('backtrace'); 
        warning backtrace off;
        warning('channel labels should not be empty, creating unique labels');
        warning(tmpWarning); 
        for index = indEmpty
            chanedit(index).labels = sprintf('E%d', index);
        end;
    end;
end;

% remove fields
% -------------
if isfield(chanedit, 'sph_phi_besa'  ), chanedit = rmfield(chanedit, 'sph_phi_besa'); end;
if isfield(chanedit, 'sph_theta_besa'), chanedit = rmfield(chanedit, 'sph_theta_besa'); end;

% reconstruct the chans structure
% -------------------------------
if complicated
    [chans chaninfo.nodatchans] = getnodatchan( chanedit );
    if ~isfield(chaninfo, 'nodatchans'), chaninfo.nodatchans = []; end;
    if isempty(chanedit)
        for iField = 1:length(fields)
            chanedit = setfield(chanedit, fields{iField}, []);
        end;
    end;
else
    chans = rmfield(chanedit,'datachan');
    chaninfo.nodatchans = [];
end

if processingEEGstruct
    tmpEEG.chanlocs = chans;
    tmpEEG.chaninfo = chaninfo;
    chans = tmpEEG;
end;

% ---------------------------------------------
% separate data channels from non-data channels
% ---------------------------------------------
function [chans, fidsval] = getnodatchan(chans)
if isfield(chans,'datachan')
    [chans(cellfun('isempty',{chans.datachan})).datachan] = deal(0);
    fids = [chans.datachan] == 0;
    fidsval = chans(fids);    
    chans = rmfield(chans(~fids),'datachan');
else
    fids = [];
end;

% ----------------------------------------
% fuse data channels and non-data channels
% ----------------------------------------
function [chans, chaninfo,complicated] = insertchans(chans, chaninfo, nchans)
if nargin < 3, nchans = length(chans); end;
[chans.datachan] = deal(1);
complicated = false;        % whether we need complicated treatment of datachans & co further down the road.....

if isfield(chans,'type')
    mask = strcmpi({chans.type},'FID') | strcmpi({chans.type},'IGNORE');
    if any(mask)
        [chans(mask).datachan] = deal(0);
        complicated = true;
    end
end
if length(chans) > nchans & nchans ~= 0 % reference at the end of the structure
    chans(end).datachan = 0;
    complicated = true;
end;
if isfield(chaninfo, 'nodatchans')
    if ~isempty(chaninfo.nodatchans) && isstruct(chaninfo.nodatchans)
        chanlen = length(chans);
        for index = 1:length(chaninfo.nodatchans)
            fields = fieldnames( chaninfo.nodatchans );
            ind = chanlen+index;
            for f = 1:length( fields )
                chans = setfield(chans, { ind }, fields{f}, getfield( chaninfo.nodatchans, { index },  fields{f}));
            end;
            chans(ind).datachan = 0;
            complicated = true;
        end;
        chaninfo = rmfield(chaninfo, 'nodatchans');
        
        % put these channels first
        % ------------------------
        % tmp = chans(chanlen+1:end);
        % chans(length(tmp)+1:end) = chans(1:end-length(tmp));
        % chans(1:length(tmp)) = tmp;
    end;
end;
