# Supplementary material for: Sharing Happy Stories Increases Interpersonal Closeness: Interpersonal Brain Synchronization as a Neural Indicator
Source: eNeuro. 2021 Nov 18;8(6):ENEURO.0245-21.2021. doi: 10.1523/ENEURO.0245-21.2021 (PMC8607910; doi:10.1523/ENEURO.0245-21.2021)
Supplement: Extended Data 1 — The code used in the study. Download Extended Data 1, ZIP file. [file enu-eN-NWR-0245-21-s02.zip › eeglab14_0_0b/functions/adminfunc/eeg_checkset.m]

% eeg_checkset()   - check the consistency of the fields of an EEG dataset
%                    Also: See EEG dataset structure field descriptions below.
%
% Usage: >> [EEGOUT,changes] = eeg_checkset(EEG); % perform all checks
%                                                  except 'makeur'
%        >> [EEGOUT,changes] = eeg_checkset(EEG, 'keyword'); % perform 'keyword' check(s)
%
% Inputs:
%       EEG        - EEGLAB dataset structure or (ALLEEG) array of EEG structures
%
% Optional keywords:
%   'icaconsist'   - if EEG contains several datasets, check whether they have
%                    the same ICA decomposition
%   'epochconsist' - if EEG contains several datasets, check whether they have
%                    identical epoch lengths and time limits.
%   'chanconsist'  - if EEG contains several datasets, check whether they have
%                    the same number of channela and channel labels.
%   'data'         - check whether EEG contains data (EEG.data)
%   'loaddata'     - load data array (if necessary)
%   'savedata'     - save data array (if necessary - see EEG.saved below)
%   'contdata'     - check whether EEG contains continuous data
%   'epoch'        - check whether EEG contains epoched or continuous data
%   'ica'          - check whether EEG contains an ICA decomposition
%   'besa'         - check whether EEG contains component dipole locations
%   'event'        - check whether EEG contains an event array
%   'makeur'       - remake the EEG.urevent structure
%   'checkur'      - check whether the EEG.urevent structure is consistent
%                    with the EEG.event structure
%   'chanlocsize'  - check the EEG.chanlocs structure length; show warning if
%                    necessary.
%   'chanlocs_homogeneous' - check whether EEG contains consistent channel
%                            information; if not, correct it.
%   'eventconsistency'     - check whether EEG.event information are consistent;
%                            rebuild event* subfields of the 'EEG.epoch' structure
%                            (can be time consuming).
% Outputs:
%       EEGOUT     - output EEGLAB dataset or dataset array
%       changes    - change code: 'no' = no changes; 'yes' = the EEG
%                    structure was modified
%
% ===========================================================
% The structure of an EEG dataset under EEGLAB (as of v5.03):
%
% Basic dataset information:
%   EEG.setname      - descriptive name|title for the dataset
%   EEG.filename     - filename of the dataset file on disk
%   EEG.filepath     - filepath (directory/folder) of the dataset file(s)
%   EEG.trials       - number of epochs (or trials) in the dataset.
%                      If data are continuous, this number is 1.
%   EEG.pnts         - number of time points (or data frames) per trial (epoch).
%                      If data are continuous (trials=1), the total number
%                      of time points (frames) in the dataset
%   EEG.nbchan       - number of channels
%   EEG.srate        - data sampling rate (in Hz)
%   EEG.xmin         - epoch start latency|time (in sec. relative to the
%                      time-locking event at time 0)
%   EEG.xmax         - epoch end latency|time (in seconds)
%   EEG.times        - vector of latencies|times in seconds (one per time point)
%   EEG.ref          - ['common'|'averef'|integer] reference channel type or number
%   EEG.history      - cell array of ascii pop-window commands that created
%                      or modified the dataset
%   EEG.comments     - comments about the nature of the dataset (edit this via
%                      menu selection Edit > About this dataset)
%   EEG.etc          - miscellaneous (technical or temporary) dataset information
%   EEG.saved        - ['yes'|'no'] 'no' flags need to save dataset changes before exit
%
% The data:
%   EEG.data         - two-dimensional continuous data array (chans, frames)
%                      ELSE, three-dim. epoched data array (chans, frames, epochs)
%
% The channel locations sub-structures:
%   EEG.chanlocs     - structure array containing names and locations
%                      of the channels on the scalp
%   EEG.urchanlocs   - original (ur) dataset chanlocs structure containing
%                      all channels originally collected with these data
%                      (before channel rejection)
%   EEG.chaninfo     - structure containing additional channel info
%   EEG.ref          - type of channel reference ('common'|'averef'|+/-int]
%   EEG.splinefile   - location of the spline file used by headplot() to plot
%                      data scalp maps in 3-D
%
% The event and epoch sub-structures:
%   EEG.event        - event structure containing times and nature of experimental
%                      events recorded as occurring at data time points
%   EEG.urevent      - original (ur) event structure containing all experimental
%                      events recorded as occurring at the original data time points
%                      (before data rejection)
%   EEG.epoch        - epoch event information and epoch-associated data structure array (one per epoch)
%   EEG.eventdescription - cell array of strings describing event fields.
%   EEG.epochdescription - cell array of strings describing epoch fields.
%   --> See the http://sccn.ucsd.edu/eeglab/maintut/eeglabscript.html for details
%
% ICA (or other linear) data components:
%   EEG.icasphere   - sphering array returned by linear (ICA) decomposition
%   EEG.icaweights  - unmixing weights array returned by linear (ICA) decomposition
%   EEG.icawinv     - inverse (ICA) weight matrix. Columns gives the projected
%                     topographies of the components to the electrodes.
%   EEG.icaact      - ICA activations matrix (components, frames, epochs)
%                     Note: [] here means that 'compute_ica' option has bee set
%                     to 0 under 'File > Memory options' In this case,
%                     component activations are computed only as needed.
%   EEG.icasplinefile - location of the spline file used by headplot() to plot
%                     component scalp maps in 3-D
%   EEG.chaninfo.icachansind  - indices of channels used in the ICA decomposition
%   EEG.dipfit      - array of structures containing component map dipole models
%
% Variables indicating membership of the dataset in a studyset:
%   EEG.subject     - studyset subject code
%   EEG.group       - studyset group code
%   EEG.condition   - studyset experimental condition code
%   EEG.session     - studyset session number
%
% Variables used for manual and semi-automatic data rejection:
%   EEG.specdata           - data spectrum for every single trial
%   EEG.specica            - data spectrum for every single trial
%   EEG.stats              - statistics used for data rejection
%       EEG.stats.kurtc    - component kurtosis values
%       EEG.stats.kurtg    - global kurtosis of components
%       EEG.stats.kurta    - kurtosis of accepted epochs
%       EEG.stats.kurtr    - kurtosis of rejected epochs
%       EEG.stats.kurtd    - kurtosis of spatial distribution
%   EEG.reject            - statistics used for data rejection
%       EEG.reject.entropy - entropy of epochs
%       EEG.reject.entropyc  - entropy of components
%       EEG.reject.threshold - rejection thresholds
%       EEG.reject.icareject - epochs rejected by ICA criteria
%       EEG.reject.gcompreject - rejected ICA components
%       EEG.reject.sigreject  - epochs rejected by single-channel criteria
%       EEG.reject.elecreject - epochs rejected by raw data criteria
%
% Author: Arnaud Delorme, CNL / Salk Institute, 2001
%
% See also: eeglab()

% Copyright (C) 2001 Arnaud Delorme, Salk Institute, arno@salk.edu
%
% This program is free software; you can redistribute it and/or modify
% it under the terms of the GNU General Public License as published by
% the Free Software Foundation; either version 2 of the License, or
% (at your option) any later version.
%
% This program is distributed in the hope that it will be useful,
% but WITHOUT ANY WARRANTY; without even the implied warranty of
% MERCHANTABILITY or FITNESS FOR A PARTICULAR PURPOSE.  See the
% GNU General Public License for more details.
%
% You should have received a copy of the GNU General Public License
% along with this program; if not, write to the Free Software
% Foundation, Inc., 59 Temple Place, Suite 330, Boston, MA  02111-1307  USA

% 01-25-02 reformated help & license -ad
% 01-26-02 chandeg events and trial condition format -ad
% 01-27-02 debug when trial condition is empty -ad
% 02-15-02 remove icawinv recompute for pop_epoch -ad & ja
% 02-16-02 remove last modification and test icawinv separatelly -ad
% 02-16-02 empty event and epoch check -ad
% 03-07-02 add the eeglab options -ad
% 03-07-02 corrected typos and rate/point calculation -ad & ja
% 03-15-02 add channel location reading & checking -ad
% 03-15-02 add checking of ICA and epochs with pop_up windows -ad
% 03-27-02 recorrected rate/point calculation -ad & sm

function [EEG, res] = eeg_checkset( EEG, varargin );
msg = '';
res = 'no';
com = sprintf('EEG = eeg_checkset( EEG );');

if nargin < 1
    help eeg_checkset;
    return;
end;

if isempty(EEG), return; end;
if ~isfield(EEG, 'data'), return; end;

% checking multiple datasets
% --------------------------
if length(EEG) > 1
    
    if nargin > 1
        switch varargin{1}
            case 'epochconsist', % test epoch consistency
                % ----------------------
                res = 'no';
                datasettype = unique_bc( [ EEG.trials ] );
                if datasettype(1) == 1 & length(datasettype) == 1, return; % continuous data
                elseif datasettype(1) == 1,                        return; % continuous and epoch data
                end;
                
                allpnts = unique_bc( [ EEG.pnts ] );
                allxmin = unique_bc( [ EEG.xmin ] );
                if length(allpnts) == 1 & length(allxmin) == 1, res = 'yes'; end;
                return;
                
            case 'chanconsist'  % test channel number and name consistency
                % ----------------------------------------
                res = 'yes';
                chanlen    = unique_bc( [ EEG.nbchan ] );
                anyempty    = unique_bc( cellfun( 'isempty', { EEG.chanlocs }) );
                if length(chanlen) == 1 & all(anyempty == 0)
                    tmpchanlocs = EEG(1).chanlocs;
                    channame1 = { tmpchanlocs.labels };
                    for i = 2:length(EEG)
                        tmpchanlocs = EEG(i).chanlocs;
                        channame2 = { tmpchanlocs.labels };
                        if length(intersect(channame1, channame2)) ~= length(channame1), res = 'no'; end;
                    end;
                else res = 'no';
                end;
                return;
                
            case 'icaconsist'  % test ICA decomposition consistency
                % ----------------------------------
                res = 'yes';
                anyempty    = unique_bc( cellfun( 'isempty', { EEG.icaweights }) );
                if length(anyempty) == 1 & anyempty(1) == 0
                    ica1 = EEG(1).icawinv;
                    for i = 2:length(EEG)
                        if ~isequal(EEG(1).icawinv, EEG(i).icawinv)
                            res = 'no';
                        end;
                    end;
                else res = 'no';
                end;
                return;
                
        end;
    end;
    
end;

% reading these option take time because
% of disk access
% --------------
eeglab_options;

% standard checking
% -----------------
ALLEEG = EEG;
for inddataset = 1:length(ALLEEG)
    
    EEG = ALLEEG(inddataset);
    
    % additional checks
    % -----------------
    res = -1; % error code
    if ~isempty( varargin)
        for index = 1:length( varargin )
            switch varargin{ index }
                case 'data',; % already done at the top
                case 'contdata',;
                    if EEG.trials > 1
                        errordlg2(strvcat('Error: function only works on continuous data'), 'Error');
                        return;
                    end;
                case 'ica',
                    if isempty(EEG.icaweights)
                        errordlg2(strvcat('Error: no ICA decomposition. use menu "Tools > Run ICA" first.'), 'Error');
                        return;
                    end;
                case 'epoch',
                    if EEG.trials == 1
                        errordlg2(strvcat('Extract epochs before running that function', 'Use Tools > Extract epochs'), 'Error');
                        return
                    end;
                case 'besa',
                    if ~isfield(EEG, 'sources')
                        errordlg2(strvcat('No dipole information', '1) Export component maps: Tools > Localize ... BESA > Export ...' ...
                            , '2) Run BESA to localize the equivalent dipoles', ...
                            '3) Import the BESA dipoles: Tools > Localize ... BESA > Import ...'), 'Error');
                        return
                    end;
                case 'event',
                    if isempty(EEG.event)
                        errordlg2(strvcat('Requires events. You need to add events first.', ...
                            'Use "File > Import event info" or "File > Import epoch info"'), 'Error');
                        return;
                    end;
                case 'chanloc',
                    tmplocs = EEG.chanlocs;
                    if isempty(tmplocs) || ~isfield(tmplocs, 'theta') || all(cellfun('isempty', { tmplocs.theta }))
                        errordlg2( strvcat('This functionality requires channel location information.', ...
                            'Enter the channel file name via "Edit > Edit dataset info".', ...
                            'For channel file format, see ''>> help readlocs'' from the command line.'), 'Error');
                        return;
                    end;
                case 'chanlocs_homogeneous',
                    tmplocs = EEG.chanlocs;
	                if isempty(tmplocs) || ~isfield(tmplocs, 'theta') || all(cellfun('isempty', { tmplocs.theta }))
                        errordlg2( strvcat('This functionality requires channel location information.', ...
                            'Enter the channel file name via "Edit > Edit dataset info".', ...
                            'For channel file format, see ''>> help readlocs'' from the command line.'), 'Error');
                        return;
                    end;
                    if ~isfield(EEG.chanlocs, 'X') || isempty(EEG.chanlocs(1).X)
                        EEG.chanlocs = convertlocs(EEG.chanlocs, 'topo2all');
                        res = [ inputname(1) ' = eeg_checkset('  inputname(1) ', ''chanlocs_homogeneous'' ); ' ];
                    end;
                case 'chanlocsize',
                    if ~isempty(EEG.chanlocs)
                        if length(EEG.chanlocs) > EEG.nbchan
                            questdlg2(strvcat('Warning: there is one more electrode location than', ...
                                'data channels. EEGLAB will consider the last electrode to be the', ...
                                'common reference channel. If this is not the case, remove the', ...
                                'extra channel'), 'Warning', 'Ok', 'Ok');
                        end;
                    end;
                case 'makeur',
                    if ~isempty(EEG.event)
                        if isfield(EEG.event, 'urevent'),
                            EEG.event = rmfield(EEG.event, 'urevent');
                            disp('eeg_checkset note: re-creating the original event table (EEG.urevent)');
                        else
                            disp('eeg_checkset note: creating the original event table (EEG.urevent)');
                        end;
                        EEG.urevent = EEG.event;
                        for index = 1:length(EEG.event)
                            EEG.event(index).urevent = index;
                        end;
                    end;
                case 'checkur',
                    if ~isempty(EEG.event)
                        if isfield(EEG.event, 'urevent') & ~isempty(EEG.urevent)
                            urlatencies = [ EEG.urevent.latency ];
                            [newlat tmpind] = sort(urlatencies);
                            if ~isequal(newlat, urlatencies)
                                EEG.urevent   = EEG.urevent(tmpind);
                                [tmp tmpind2] = sort(tmpind);
                                for index = 1:length(EEG.event)
                                    EEG.event(index).urevent = tmpind2(EEG.event(index).urevent);
                                end;
                            end;
                        end;
                    end;
                case 'eventconsistency',
                    [EEG res] = eeg_checkset(EEG);
                    if isempty(EEG.event), return; end;
                    
                    % check events (slow)
                    % ------------
                    if isfield(EEG.event, 'type')
                        eventInds = arrayfun(@(x)isempty(x.type), EEG.event);
                        if any(eventInds)
                            if all(arrayfun(@(x)isnumeric(x.type), EEG.event))
                                 for ind = find(eventInds), EEG.event(ind).type = NaN; end;
                            else for ind = find(eventInds), EEG.event(ind).type = 'empty'; end;
                            end;
                        end;
                        if ~all(arrayfun(@(x)ischar(x.type), EEG.event)) && ~all(arrayfun(@(x)isnumeric(x.type), EEG.event))
                            disp('Warning: converting all event types to strings');
                            for ind = 1:length(EEG.event)
                                EEG.event(ind).type = num2str(EEG.event(ind).type);
                            end;
                            EEG = eeg_checkset(EEG, 'eventconsistency');
                        end;
                            
                    end;
                    
                    % remove the events which latency are out of boundary
                    % ---------------------------------------------------
                    if isfield(EEG.event, 'latency')
                        if isfield(EEG.event, 'type') && ischar(EEG.event(1).type)
                            if strcmpi(EEG.event(1).type, 'boundary') & isfield(EEG.event, 'duration')
                                if EEG.event(1).duration < 1
                                    EEG.event(1) = [];
                                elseif EEG.event(1).latency > 0 & EEG.event(1).latency < 1
                                    EEG.event(1).latency = 0.5;
                                end;
                            end;
                        end;
                        
                        try, tmpevent = EEG.event; alllatencies = [ tmpevent.latency ];
                        catch, error('Checkset: error empty latency entry for new events added by user');
                        end;
                        I1 = find(alllatencies < 0.5);
                        I2 = find(alllatencies > EEG.pnts*EEG.trials+1); % The addition of 1 was included
                        % because, if data epochs are extracted from -1 to
                        % time 0, this allow to include the last event in
                        % the last epoch (otherwise all epochs have an
                        % event except the last one
                        if (length(I1) + length(I2)) > 0
                            fprintf('eeg_checkset warning: %d/%d events had out-of-bounds latencies and were removed\n', ...
                                length(I1) + length(I2), length(EEG.event));
                            EEG.event(union(I1, I2)) = [];
                        end;
                    end;
                    if isempty(EEG.event), return; end;
                    
                    % save information for non latency fields updates
                    % -----------------------------------------------
                    difffield = [];
                    if ~isempty(EEG.event) && isfield(EEG.event, 'epoch')
                        % remove fields with empty epochs
                        % -------------------------------
                        removeevent = [];
                        try, tmpevent = EEG.event; allepochs = [ tmpevent.epoch ];
                            removeevent = find( allepochs < 1 | allepochs > EEG.trials);
                            if ~isempty(removeevent)
                                disp([ 'eeg_checkset warning: ' int2str(length(removeevent)) ' event had invalid epoch numbers and were removed']);
                            end;
                        catch,
                            for indexevent = 1:length(EEG.event)
                                if isempty( EEG.event(indexevent).epoch ) || ~isnumeric(EEG.event(indexevent).epoch) ...
                                        | EEG.event(indexevent).epoch < 1 || EEG.event(indexevent).epoch > EEG.trials
                                    removeevent = [removeevent indexevent];
                                    disp([ 'eeg_checkset warning: event ' int2str(indexevent) ' has an invalid epoch number: removed']);
                                end;
                            end;
                        end;
                        EEG.event(removeevent) = [];
                        tmpevent  = EEG.event;
                        allepochs = [ tmpevent.epoch ];
                        
                        % uniformize fields content for the different epochs
                        % --------------------------------------------------
                        % THIS WAS REMOVED SINCE SOME FIELDS ARE ASSOCIATED WITH THE EVENT AND NOT WITH THE EPOCH
                        % I PUT IT BACK, BUT IT DOES NOT ERASE NON-EMPTY VALUES
                        difffield = fieldnames(EEG.event);
                        difffield = difffield(~(strcmp(difffield,'latency')|strcmp(difffield,'epoch')|strcmp(difffield,'type')));
                        for index = 1:length(difffield)
                            tmpevent  = EEG.event;
                            allvalues = { tmpevent.(difffield{index}) };
                            try
                            	valempt = cellfun('isempty', allvalues);
                            catch
                                valempt = mycellfun('isempty', allvalues);
                            end;
                            arraytmpinfo = cell(1,EEG.trials);
                            
                            % spetial case of duration
                            % ------------------------
                            if strcmp( difffield{index}, 'duration')
                                if any(valempt)
                                    fprintf(['eeg_checkset: found empty values for field ''' difffield{index} ...
                                        ''' (filling with 0)\n']);
                                end;
                                for indexevent = find(valempt)
                                    EEG.event(indexevent).duration = 0;
                                end;
                            else
                                
                                % get the field content
                                % ---------------------
                                indexevent = find(~valempt);
                                arraytmpinfo(allepochs(indexevent)) = allvalues(indexevent);
                                    
                                % uniformize content for all epochs
                                % ---------------------------------
                                indexevent = find(valempt);
                                tmpevent   = EEG.event;
                                [tmpevent(indexevent).(difffield{index})] = arraytmpinfo{allepochs(indexevent)};
                                EEG.event  = tmpevent;
                                if any(valempt)
                                    fprintf(['eeg_checkset: found empty values for field ''' difffield{index} '''\n']);
                                    fprintf(['              filling with values of other events in the same epochs\n']);
                                end;
                            end;
                        end;
                    end;
                    if isempty(EEG.event), return; end;
                    
                    % uniformize fields (str or int) if necessary
                    % -------------------------------------------
                    fnames = fieldnames(EEG.event);
                    for fidx = 1:length(fnames)
                        fname = fnames{fidx};
                        tmpevent  = EEG.event;
                        allvalues = { tmpevent.(fname) };
                        try
                            % find indices of numeric values among values of this event property
                            valreal = ~cellfun('isclass', allvalues, 'char');
                        catch
                            valreal = mycellfun('isclass', allvalues, 'double');
                        end;
                        
                        format = 'ok';
                        if ~all(valreal) % all valreal ok
                            format = 'str';
                            if all(valreal == 0) % all valreal=0 ok
                                format = 'ok';
                            end;
                        end;
                        if strcmp(format, 'str')
                            fprintf('eeg_checkset note: value format of event field ''%s'' made uniform\n', fname);
                            % get the field content
                            % ---------------------
                            for indexevent = 1:length(EEG.event)
                                if valreal(indexevent)
                                    EEG.event = setfield(EEG.event, { indexevent }, fname, num2str(allvalues{indexevent}) );
                                end;
                            end;
                        end;
                    end;
                    
                    % check boundary events
                    % ---------------------
                    tmpevent = EEG.event;
                    if isfield(tmpevent, 'type') && ~isnumeric(tmpevent(1).type)
                        allEventTypes = { tmpevent.type };
                        boundsInd = strmatch('boundary', allEventTypes);
                        if ~isempty(boundsInd),
                            bounds = [ tmpevent(boundsInd).latency ];
                            % remove last event if necessary
                            if EEG.trials==1;%this if block added by James Desjardins (Jan 13th, 2014)
                                if round(bounds(end)-0.5+1) >= size(EEG.data,2), EEG.event(boundsInd(end)) = []; bounds(end) = []; end; % remove final boundary if any
                            end
                            % The first boundary below need to be kept for
                            % urevent latency calculation
                            % if bounds(1) < 0, EEG.event(bounds(1))   = []; end; % remove initial boundary if any
                            indDoublet = find(bounds(2:end)-bounds(1:end-1)==0);
                            if ~isempty(indDoublet)
                                disp('Warning: duplicate boundary event removed');
                                for indBound = 1:length(indDoublet)
                                    EEG.event(boundsInd(indDoublet(indBound)+1)).duration = EEG.event(boundsInd(indDoublet(indBound)+1)).duration+EEG.event(boundsInd(indDoublet(indBound))).duration;
                                end;
                                EEG.event(boundsInd(indDoublet)) = [];
                            end;
                        end;
                    end;
                    if isempty(EEG.event), return; end;
                    
                    % check that numeric format is double (Matlab 7)
                    % -----------------------------------
                    allfields = fieldnames(EEG.event);
                    if ~isempty(EEG.event)
                        for index = 1:length(allfields)
                            tmpval = EEG.event(1).(allfields{index});
                            if isnumeric(tmpval) && ~isa(tmpval, 'double')
                                for indexevent = 1:length(EEG.event)
                                    tmpval  =   getfield(EEG.event, { indexevent }, allfields{index} );
                                    EEG.event = setfield(EEG.event, { indexevent }, allfields{index}, double(tmpval));
                                end;
                            end;
                        end;
                    end;
                    
                    % check duration field, replace empty by 0
                    % ----------------------------------------
                    if isfield(EEG.event, 'duration')
                        tmpevent = EEG.event;
                        try,   valempt = cellfun('isempty'  , { tmpevent.duration });
                        catch, valempt = mycellfun('isempty', { tmpevent.duration });
                        end;
                        if any(valempt),
                            for index = find(valempt)
                                EEG.event(index).duration = 0;
                            end;
                        end;
                    end;
                    
                    % resort events
                    % -------------
                    if isfield(EEG.event, 'latency')
                        try,
                            if isfield(EEG.event, 'epoch')
                                TMPEEG = pop_editeventvals(EEG, 'sort', { 'epoch' 0 'latency' 0 });
                            else
                                TMPEEG = pop_editeventvals(EEG, 'sort', { 'latency' 0 });
                            end;
                            if ~isequal(TMPEEG.event, EEG.event)
                                EEG = TMPEEG;
                                disp('Event resorted by increasing latencies.');
                            end;
                        catch,
                            disp('eeg_checkset: problem when attempting to resort event latencies.');
                        end;
                    end;
                    
                    % check latency of first event
                    % ----------------------------
                    if ~isempty(EEG.event)
                        if isfield(EEG.event, 'latency')
                            if EEG.event(1).latency < 0.5
                                EEG.event(1).latency = 0.5;
                            end;
                        end;
                    end;
                    
                    % build epoch structure
                    % ---------------------
                    try,
                        if EEG.trials > 1 & ~isempty(EEG.event)
                            % erase existing event-related fields
                            % ------------------------------
                            if ~isfield(EEG,'epoch')
                                EEG.epoch = [];
                            end
                            if ~isempty(EEG.epoch)
                                if length(EEG.epoch) ~= EEG.trials
                                    disp('Warning: number of epoch entries does not match number of dataset trials;');
                                    disp('         user-defined epoch entries will be erased.');
                                    EEG.epoch = [];
                                else
                                    fn = fieldnames(EEG.epoch);
                                    EEG.epoch = rmfield(EEG.epoch,fn(strncmp('event',fn,5)));
                                end
                            end
                            
                            % set event field
                            % ---------------
                            tmpevent   = EEG.event;
                            eventepoch = [tmpevent.epoch];
                            epochevent = cell(1,EEG.trials);
                            destdata = epochevent;
                            EEG.epoch(length(epochevent)).event = [];
                            for k=1:length(epochevent)
                                epochevent{k} = find(eventepoch==k);
                            end
                            tmpepoch = EEG.epoch;
                            [tmpepoch.event] = epochevent{:};
                            EEG.epoch = tmpepoch;
                            maxlen = max(cellfun(@length,epochevent));
                            
                            % copy event information into the epoch array
                            % -------------------------------------------
                            eventfields = fieldnames(EEG.event)';
                            eventfields = eventfields(~strcmp(eventfields,'epoch'));
                            tmpevent    = EEG.event;
                            for k = 1:length(eventfields)
                                fname = eventfields{k};
                                switch fname
                                    case 'latency'
                                        sourcedata = round(eeg_point2lat([tmpevent.(fname)],[tmpevent.epoch],EEG.srate, [EEG.xmin EEG.xmax]*1000, 1E-3) * 10^8 )/10^8;
                                        sourcedata = num2cell(sourcedata);
                                    case 'duration'
                                        sourcedata = num2cell([tmpevent.(fname)]/EEG.srate*1000);
                                    otherwise
                                        sourcedata = {tmpevent.(fname)};
                                end
                                if maxlen == 1
                                    destdata = cell(1,length(epochevent));
                                    destdata(~cellfun('isempty',epochevent)) = sourcedata([epochevent{:}]);
                                else
                                    for l=1:length(epochevent)
                                        destdata{l} = sourcedata(epochevent{l});
                                    end
                                end
                                tmpepoch = EEG.epoch;
                                [tmpepoch.(['event' fname])] = destdata{:};
                                EEG.epoch = tmpepoch;
                            end
                        end;
                    catch, 
                        errordlg2(['Warning: minor problem encountered when generating' 10 ...
                            'the EEG.epoch structure (used only in user scripts)']); return;
                    end;
                case { 'loaddata' 'savedata' 'chanconsist' 'icaconsist' 'epochconsist' }, res = '';
                otherwise, error('eeg_checkset: unknown option');
            end;
        end;
    end;
    
    res = [];
    
    % check name consistency
    % ----------------------
    if ~isempty(EEG.setname)
        if ~ischar(EEG.setname)
            EEG.setname = '';
        else
            if size(EEG.setname,1) > 1
                disp('eeg_checkset warning: invalid dataset name, removed');
                EEG.setname = '';
            end;
        end;
    else
        EEG.setname = '';
    end;
    
    % checking history and convert if necessary
    % -----------------------------------------
    if isfield(EEG, 'history') & size(EEG.history,1) > 1
        allcoms = cellstr(EEG.history);
        EEG.history = deblank(allcoms{1});
        for index = 2:length(allcoms)
            EEG.history = [ EEG.history 10 deblank(allcoms{index}) ];
        end;
    end;
    
    % read data if necessary
    % ----------------------
    if ischar(EEG.data) & nargin > 1
        if strcmpi(varargin{1}, 'loaddata')
            
            EEG.data = eeg_getdatact(EEG);
            
        end;
    end;
    
    % save data if necessary
    % ----------------------
    if nargin > 1
        
        % datfile available?
        % ------------------
        datfile = 0;
        if isfield(EEG, 'datfile')
            if ~isempty(EEG.datfile)
                datfile = 1;
            end;
        end;
        
        % save data
        % ---------
        if strcmpi(varargin{1}, 'savedata') & option_storedisk
            error('eeg_checkset: cannot call savedata any more');
            
            % the code below is deprecated
            if ~ischar(EEG.data) % not already saved
                disp('Writing previous dataset to disk...');
                
                if datfile
                    tmpdata = reshape(EEG.data, EEG.nbchan,  EEG.pnts*EEG.trials);
                    floatwrite( tmpdata', fullfile(EEG.filepath, EEG.datfile), 'ieee-le');
                    EEG.data   = EEG.datfile;
                end;
                EEG.icaact = [];
                
                % saving dataset
                % --------------
                filename = fullfile(EEG(1).filepath, EEG(1).filename);
                if ~ischar(EEG.data) & option_single, EEG.data = single(EEG.data); end;
                v = version;
                if str2num(v(1)) >= 7, save( filename, '-v6', '-mat', 'EEG'); % Matlab 7
                else                   save( filename, '-mat', 'EEG');
                end;
                if ~ischar(EEG.data), EEG.data = 'in set file'; end;
                
                res = sprintf('%s = eeg_checkset( %s, ''savedata'');', inputname(1), inputname(1));
            end;
        end;
    end;
    
    % numerical format
    % ----------------
    if isnumeric(EEG.data)
        v = version;
        EEG.icawinv    = double(EEG.icawinv); % required for dipole fitting, otherwise it crashes
        EEG.icaweights = double(EEG.icaweights);
        EEG.icasphere  = double(EEG.icasphere);
        if ~isempty(findstr(v, 'R11')) | ~isempty(findstr(v, 'R12')) | ~isempty(findstr(v, 'R13'))
            EEG.data       = double(EEG.data);
            EEG.icaact     = double(EEG.icaact);
        else
            try,
                if isa(EEG.data, 'double') & option_single
                    EEG.data       = single(EEG.data);
                    EEG.icaact     = single(EEG.icaact);
                end;
            catch,
                disp('WARNING: EEGLAB ran out of memory while converting dataset to single precision.');
                disp('         Save dataset (preferably saving data to a separate file; see File > Memory options).');
                disp('         Then reload it.');
            end;
        end;
    end;
    
    % verify the type of the variables
    % --------------------------------
    % data dimensions -------------------------
    if isnumeric(EEG.data) && ~isempty(EEG.data)
        if ~isequal(size(EEG.data,1), EEG.nbchan)
            disp( [ 'eeg_checkset warning: number of columns in data (' int2str(size(EEG.data,1)) ...
                ') does not match the number of channels (' int2str(EEG.nbchan) '): corrected' ]);
            res = com;
            EEG.nbchan = size(EEG.data,1);
        end;
        
        if (ndims(EEG.data)) < 3 & (EEG.pnts > 1)
            if mod(size(EEG.data,2), EEG.pnts) ~= 0
                if popask( [ 'eeg_checkset error: the number of frames does not divide the number of columns in the data.'  10 ...
                        'Should EEGLAB attempt to abort operation ?' 10 '(press Cancel to fix the problem from the command line)'])
                    error('eeg_checkset error: user abort');
                    %res = com;
                    %EEG.pnts = size(EEG.data,2);
                    %EEG = eeg_checkset(EEG);
                    %return;
                else
                    res = com;
                    return;
                    %error( 'eeg_checkset error: number of points does not divide the number of columns in data');
                end;
            else
                if EEG.trials > 1
                    disp( 'eeg_checkset note: data array made 3-D');
                    res = com;
                end;
                if size(EEG.data,2) ~= EEG.pnts
                    EEG.data = reshape(EEG.data, EEG.nbchan, EEG.pnts, size(EEG.data,2)/EEG.pnts);
                end;
            end;
        end;
        
        % size of data -----------
        if size(EEG.data,3) ~= EEG.trials
            disp( ['eeg_checkset warning: 3rd dimension size of data (' int2str(size(EEG.data,3)) ...
                ') does not match the number of epochs (' int2str(EEG.trials) '), corrected' ]);
            res = com;
            EEG.trials = size(EEG.data,3);
        end;
        if size(EEG.data,2) ~= EEG.pnts
            disp( [ 'eeg_checkset warning: number of columns in data (' int2str(size(EEG.data,2)) ...
                ') does not match the number of points (' int2str(EEG.pnts) '): corrected' ]);
            res = com;
            EEG.pnts = size(EEG.data,2);
        end;
    end;
    
    % parameters consistency 
    % -------------------------
    if round(EEG.srate*(EEG.xmax-EEG.xmin)+1) ~= EEG.pnts
        fprintf( 'eeg_checkset note: upper time limit (xmax) adjusted so (xmax-xmin)*srate+1 = number of frames\n');
        if EEG.srate == 0
            EEG.srate = 1;
        end;
        EEG.xmax = (EEG.pnts-1)/EEG.srate+EEG.xmin;
        res = com;
    end;
    
    % deal with event arrays
    % ----------------------
    if ~isfield(EEG, 'event'), EEG.event = []; res = com; end;
    if ~isempty(EEG.event)
        if EEG.trials > 1 & ~isfield(EEG.event, 'epoch')
            if popask( [ 'eeg_checkset error: the event info structure does not contain an ''epoch'' field.'  ...
                    'Should EEGLAB attempt to abort operation ?' 10 '(press Cancel to fix the problem from the commandline)'])
                error('eeg_checkset error(): user abort');
                %res = com;
                %EEG.event = [];
                %EEG = eeg_checkset(EEG);
                %return;
            else
                res = com;
                return;
                %error('eeg_checkset error: no epoch field in event structure');
            end;
        end;
    else
        EEG.event = [];
    end;
    if isempty(EEG.event)
        EEG.eventdescription = {};
    end;
    if ~isfield(EEG, 'eventdescription') | ~iscell(EEG.eventdescription)
        EEG.eventdescription = cell(1, length(fieldnames(EEG.event)));
        res = com;
    else
        if ~isempty(EEG.event)
            if length(EEG.eventdescription) > length( fieldnames(EEG.event))
                EEG.eventdescription = EEG.eventdescription(1:length( fieldnames(EEG.event)));
            elseif length(EEG.eventdescription) < length( fieldnames(EEG.event))
                EEG.eventdescription(end+1:length( fieldnames(EEG.event))) = {''};
            end;
        end;
    end;
    % create urevent if continuous data
    % ---------------------------------
    %if ~isempty(EEG.event) & ~isfield(EEG, 'urevent')
    %    EEG.urevent = EEG.event;
    %   disp('eeg_checkset note: creating the original event table (EEG.urevent)');
    %    for index = 1:length(EEG.event)
    %        EEG.event(index).urevent = index;
    %    end;
    %end;
    if isfield(EEG, 'urevent') & isfield(EEG.urevent, 'urevent')
        EEG.urevent = rmfield(EEG.urevent, 'urevent');
    end;
    
    % deal with epoch arrays
    % ----------------------
    if ~isfield(EEG, 'epoch'), EEG.epoch = []; res = com; end;

    % check if only one epoch
    % -----------------------
    if EEG.trials == 1
        if isfield(EEG.event, 'epoch')
            EEG.event = rmfield(EEG.event, 'epoch'); res = com;
        end;
        if ~isempty(EEG.epoch)
            EEG.epoch = []; res = com;
        end;
    end;

    if ~isfield(EEG, 'epochdescription'), EEG.epochdescription = {}; res = com; end;
    if ~isempty(EEG.epoch)
        if isstruct(EEG.epoch),  l = length( EEG.epoch);
        else                     l = size( EEG.epoch, 2);
        end;
        if l ~= EEG.trials
            if popask( [ 'eeg_checkset error: the number of epoch indices in the epoch array/struct (' ...
                    int2str(l) ') is different from the number of epochs in the data (' int2str(EEG.trials) ').' 10 ...
                    'Should EEGLAB attempt to abort operation ?' 10 '(press Cancel to fix the problem from the commandline)'])
                error('eeg_checkset error: user abort');
                %res = com;
                %EEG.epoch = [];
                %EEG = eeg_checkset(EEG);
                %return;
            else
                res = com;
                return;
                %error('eeg_checkset error: epoch structure size invalid');
            end;
        end;
    else
        EEG.epoch = [];
    end;
    
    % check ica
    % ---------
    if ~isfield(EEG, 'icachansind')
        if isempty(EEG.icaweights)
            EEG.icachansind = []; res = com;
        else
            EEG.icachansind = [1:EEG.nbchan]; res = com;
        end;
    elseif isempty(EEG.icachansind)
        if isempty(EEG.icaweights)
            EEG.icachansind = []; res = com;
        else
            EEG.icachansind = [1:EEG.nbchan]; res = com;
        end;
    end;
    if ~isempty(EEG.icasphere)
        if ~isempty(EEG.icaweights)
            if size(EEG.icaweights,2) ~= size(EEG.icasphere,1)
                if popask( [ 'eeg_checkset error: number of columns in weights array (' int2str(size(EEG.icaweights,2)) ')' 10 ...
                        'does not match the number of rows in the sphere array (' int2str(size(EEG.icasphere,1)) ')' 10 ...
                        'Should EEGLAB remove ICA information ?' 10 '(press Cancel to fix the problem from the commandline)'])
                    res = com;
                    EEG.icasphere = [];
                    EEG.icaweights = [];
                    EEG = eeg_checkset(EEG);
                    return;
                else
                    error('eeg_checkset error: user abort');
                    res = com;
                    return;
                    %error('eeg_checkset error: invalid weight and sphere array sizes');
                end;
            end;
            if isnumeric(EEG.data)
                if length(EEG.icachansind) ~= size(EEG.icasphere,2)
                    if popask( [ 'eeg_checkset error: number of elements in ''icachansind'' (' int2str(length(EEG.icachansind)) ')' 10 ...
                            'does not match the number of columns in the sphere array (' int2str(size(EEG.icasphere,2)) ')' 10 ...
                            'Should EEGLAB remove ICA information ?' 10 '(press Cancel to fix the problem from the commandline)'])
                        res = com;
                        EEG.icasphere = [];
                        EEG.icaweights = [];
                        EEG = eeg_checkset(EEG);
                        return;
                    else
                        error('eeg_checkset error: user abort');
                        res = com;
                        return;
                        %error('eeg_checkset error: invalid weight and sphere array sizes');
                    end;
                end;
                if isempty(EEG.icaact) | (size(EEG.icaact,1) ~= size(EEG.icaweights,1)) | (size(EEG.icaact,2) ~= size(EEG.data,2))
                    EEG.icaweights = double(EEG.icaweights);
                    EEG.icawinv = double(EEG.icawinv);
                    
                    % scale ICA components to RMS microvolt
                    if option_scaleicarms
                        if ~isempty(EEG.icawinv)
                            if mean(mean(abs(pinv(EEG.icaweights * EEG.icasphere)-EEG.icawinv))) < 0.0001
                                disp('Scaling components to RMS microvolt');
                                scaling = repmat(sqrt(mean(EEG(1).icawinv(:,:).^2))', [1 size(EEG.icaweights,2)]);
                                EEG.etc.icaweights_beforerms = EEG.icaweights;
                                EEG.etc.icasphere_beforerms = EEG.icasphere;
                                
                                EEG.icaweights = EEG.icaweights .* scaling;
                                EEG.icawinv = pinv(EEG.icaweights * EEG.icasphere);
                            end;
                        end;
                    end;
                    
                    if ~isempty(EEG.data) && option_computeica
                        fprintf('eeg_checkset: recomputing the ICA activation matrix ...\n');
                        res = com;
                        % Make compatible with Matlab 7
                        if any(isnan(EEG.data(:)))
                            tmpdata = EEG.data(EEG.icachansind,:);
                            fprintf('eeg_checkset: recomputing ICA ignoring NaN indices ...\n');
                            tmpindices = find(~sum(isnan(tmpdata))); % was: tmpindices = find(~isnan(EEG.data(1,:)));
                            EEG.icaact = zeros(size(EEG.icaweights,1), size(tmpdata,2)); EEG.icaact(:) = NaN;
                            EEG.icaact(:,tmpindices) = (EEG.icaweights*EEG.icasphere)*tmpdata(:,tmpindices);
                        else
                            EEG.icaact = (EEG.icaweights*EEG.icasphere)*EEG.data(EEG.icachansind,:); % automatically does single or double
                        end;
                        EEG.icaact    = reshape( EEG.icaact, size(EEG.icaact,1), EEG.pnts, EEG.trials);
                    end;
                end;
            end;
            if isempty(EEG.icawinv)
                EEG.icawinv = pinv(EEG.icaweights*EEG.icasphere); % a priori same result as inv
                res         = com;
            end;
        else
            disp( [ 'eeg_checkset warning: weights matrix cannot be empty if sphere matrix is not, correcting ...' ]);
            res = com;
            EEG.icasphere = [];
        end;
        if option_computeica
            if ~isempty(EEG.icaact) & ndims(EEG.icaact) < 3 & (EEG.trials > 1)
                disp( [ 'eeg_checkset note: independent component made 3-D' ]);
                res = com;
                EEG.icaact = reshape(EEG.icaact, size(EEG.icaact,1), EEG.pnts, EEG.trials);
            end;
        else
            if ~isempty(EEG.icaact)
                fprintf('eeg_checkset: removing ICA activation matrix (as per edit options) ...\n');
            end;
            EEG.icaact     = [];
        end;
    else
        if ~isempty( EEG.icaweights ), EEG.icaweights = []; res = com; end;
        if ~isempty( EEG.icawinv ),    EEG.icawinv = []; res = com; end;
        if ~isempty( EEG.icaact ),     EEG.icaact = []; res = com; end;
    end;
    if isempty(EEG.icaact)
        EEG.icaact = [];
    end;
    
    % -------------
    % check chanlocs
    % -------------
    if ~isfield(EEG, 'chaninfo')
        EEG.chaninfo = [];
    end;
    if ~isempty( EEG.chanlocs )
        
        % reference (use EEG structure)
        % ---------
        if ~isfield(EEG, 'ref'), EEG.ref = ''; end;
        if strcmpi(EEG.ref, 'averef')
            ref = 'average';
        else ref = '';
        end;
        if ~isfield( EEG.chanlocs, 'ref')
            EEG.chanlocs(1).ref = ref;
        end;
        charrefs = cellfun('isclass',{EEG.chanlocs.ref},'char');
        if any(charrefs) ref = ''; end
        for tmpind = find(~charrefs)
            EEG.chanlocs(tmpind).ref = ref;
        end
        if ~isstruct( EEG.chanlocs)
            if exist( EEG.chanlocs ) ~= 2
                disp( [ 'eeg_checkset warning: channel file does not exist or is not in Matlab path: filename removed from EEG struct' ]);
                EEG.chanlocs = [];
                res = com;
            else
                res = com;
                try, EEG.chanlocs = readlocs( EEG.chanlocs );
                    disp( [ 'eeg_checkset: channel file read' ]);
                catch, EEG.chanlocs = []; end;
            end;
        else
            if ~isfield(EEG.chanlocs,'labels')
                disp('eeg_checkset warning: no field label in channel location structure, removing it');
                EEG.chanlocs = [];
                res = com;
            end;
        end;
        if isstruct( EEG.chanlocs)
            if length( EEG.chanlocs) ~= EEG.nbchan && length( EEG.chanlocs) ~= EEG.nbchan+1 && ~isempty(EEG.data)
                disp( [ 'eeg_checkset warning: number of channels different in data and channel file/struct: channel file/struct removed' ]);
                EEG.chanlocs = [];
                res = com;
            end;
        end;
        
        % force Nosedir to +X (done here because of DIPFIT)
        % -------------------
        if isfield(EEG.chaninfo, 'nosedir')
            if strcmpi(EEG.chaninfo.nosedir, '+x')
                rotate = 0;
            elseif all(isfield(EEG.chanlocs,{'X','Y','theta','sph_theta'}))
                disp('EEG checkset note for expert users: Noze direction now set to default +X in EEG.chanlocs and EEG.dipfit.');
                if strcmpi(EEG.chaninfo.nosedir, '+y')
                    rotate = 270;
                elseif strcmpi(EEG.chaninfo.nosedir, '-x')
                    rotate = 180;
                else rotate = 90;
                end;
                for index = 1:length(EEG.chanlocs)
                    if ~isempty(EEG.chanlocs(index).theta)
                        rotategrad = rotate/180*pi;
                        coord = (EEG.chanlocs(index).Y + EEG.chanlocs(index).X*sqrt(-1))*exp(sqrt(-1)*-rotategrad);
                        EEG.chanlocs(index).Y = real(coord);
                        EEG.chanlocs(index).X = imag(coord);
                        
                        EEG.chanlocs(index).theta     = EEG.chanlocs(index).theta    -rotate;
                        EEG.chanlocs(index).sph_theta = EEG.chanlocs(index).sph_theta+rotate;
                        if EEG.chanlocs(index).theta    <-180, EEG.chanlocs(index).theta    =EEG.chanlocs(index).theta    +360; end;
                        if EEG.chanlocs(index).sph_theta>180 , EEG.chanlocs(index).sph_theta=EEG.chanlocs(index).sph_theta-360; end;
                    end;
                end;
                
                if isfield(EEG, 'dipfit')
                    if isfield(EEG.dipfit, 'coord_transform')
                        if isempty(EEG.dipfit.coord_transform)
                            EEG.dipfit.coord_transform = [0 0 0 0 0 0 1 1 1];
                        end;
                        EEG.dipfit.coord_transform(6) = EEG.dipfit.coord_transform(6)+rotategrad;
                    end;
                end;
                
            end;
            EEG.chaninfo.nosedir = '+X';
        end;
        
        % general checking of channels
        % ----------------------------
        EEG = eeg_checkchanlocs(EEG);
        if EEG.nbchan ~= length(EEG.chanlocs)
            EEG.chanlocs = [];
            EEG.chaninfo = [];
            disp('Warning: the size of the channel location structure does not match with');
            disp('         number of channels. Channel information have been removed.');
        end;
    end;
    EEG.chaninfo.icachansind = EEG.icachansind; % just a copy for programming convinience
    
    %if ~isfield(EEG, 'urchanlocs')
    %    EEG.urchanlocs = EEG.chanlocs;
    %    for index = 1:length(EEG.chanlocs)
    %        EEG.chanlocs(index).urchan = index;
    %    end;
    %    disp('eeg_checkset note: creating backup chanlocs structure (urchanlocs)');
    %end;
    
    % check reference
    % ---------------
    if ~isfield(EEG, 'ref')
        EEG.ref = 'common';
    end;
    if ischar(EEG.ref) & strcmpi(EEG.ref, 'common')
        if length(EEG.chanlocs) > EEG.nbchan
            disp('Extra common reference electrode location detected');
            EEG.ref = EEG.nbchan+1;
        end;
    end;
        
    % DIPFIT structure
    % ----------------
    if ~isfield(EEG,'dipfit') || isempty(EEG.dipfit)
        EEG.dipfit = []; res = com;
    else
        try
            % check if dipfitdefs is present
            dipfitdefs;
	        if isfield(EEG.dipfit, 'vol') & ~isfield(EEG.dipfit, 'hdmfile')
		        if exist('pop_dipfit_settings')
		            disp('Old DIPFIT structure detected: converting to DIPFIT 2 format');
		            EEG.dipfit.hdmfile     = template_models(1).hdmfile;
		            EEG.dipfit.coordformat = template_models(1).coordformat;
		            EEG.dipfit.mrifile     = template_models(1).mrifile;
		            EEG.dipfit.chanfile    = template_models(1).chanfile;
		            EEG.dipfit.coord_transform = [];
		            EEG.saved = 'no';
		            res = com;
		        end;
		    end;
		    if isfield(EEG.dipfit, 'hdmfile')
		        if length(EEG.dipfit.hdmfile) > 8
		            if strcmpi(EEG.dipfit.hdmfile(end-8), template_models(1).hdmfile(end-8)), EEG.dipfit.hdmfile = template_models(1).hdmfile; end;
		            if strcmpi(EEG.dipfit.hdmfile(end-8), template_models(2).hdmfile(end-8)), EEG.dipfit.hdmfile = template_models(2).hdmfile; end;
		        end;
		        if length(EEG.dipfit.mrifile) > 8
		            if strcmpi(EEG.dipfit.mrifile(end-8), template_models(1).mrifile(end-8)), EEG.dipfit.mrifile = template_models(1).mrifile; end;
		            if strcmpi(EEG.dipfit.mrifile(end-8), template_models(2).mrifile(end-8)), EEG.dipfit.mrifile = template_models(2).mrifile; end;
		        end;
		        if length(EEG.dipfit.chanfile) > 8
		            if strcmpi(EEG.dipfit.chanfile(end-8), template_models(1).chanfile(end-8)), EEG.dipfit.chanfile = template_models(1).chanfile; end;
		            if strcmpi(EEG.dipfit.chanfile(end-8), template_models(2).chanfile(end-8)), EEG.dipfit.chanfile = template_models(2).chanfile; end;
		        end;
		    end;
	        
		    if isfield(EEG.dipfit, 'coord_transform')
		        if isempty(EEG.dipfit.coord_transform)
		            EEG.dipfit.coord_transform = [0 0 0 0 0 0 1 1 1];
		        end;
	    	elseif ~isempty(EEG.dipfit)
	    	    EEG.dipfit.coord_transform = [0 0 0 0 0 0 1 1 1];
		    end;
        catch
            e = lasterror;
            if ~strcmp(e.identifier,'MATLAB:UndefinedFunction')
                % if we got some error aside from dipfitdefs not being present, rethrow it
                rethrow(e);
            end
        end
    end;
    
    % check events (fast)
    % ------------
    if isfield(EEG.event, 'type')
        tmpevent = EEG.event(1:min(length(EEG.event), 100));
        if ~all(cellfun(@ischar, { tmpevent.type })) && ~all(cellfun(@isnumeric, { tmpevent.type }))
            disp('Warning: converting all event types to strings');
            for ind = 1:length(EEG.event)
                EEG.event(ind).type = num2str(EEG.event(ind).type);
            end;
            EEG = eeg_checkset(EEG, 'eventconsistency');
        end;
    end;
    
    % EEG.times (only for epoched datasets)
    % ---------
    if ~isfield(EEG, 'times') || isempty(EEG.times) || length(EEG.times) ~= EEG.pnts
        EEG.times = linspace(EEG.xmin*1000, EEG.xmax*1000, EEG.pnts);
    end;
    
    if ~isfield(EEG, 'history')    EEG.history    = ''; res = com; end;
    if ~isfield(EEG, 'splinefile') EEG.splinefile = ''; res = com; end;
    if ~isfield(EEG, 'icasplinefile') EEG.icasplinefile = ''; res = com; end;
    if ~isfield(EEG, 'saved')      EEG.saved      = 'no'; res = com; end;
    if ~isfield(EEG, 'subject')    EEG.subject    = ''; res = com; end;
    if ~isfield(EEG, 'condition')  EEG.condition  = ''; res = com; end;
    if ~isfield(EEG, 'group')      EEG.group      = ''; res = com; end;
    if ~isfield(EEG, 'session')    EEG.session    = []; res = com; end;
    if ~isfield(EEG, 'urchanlocs') EEG.urchanlocs = []; res = com; end;
    if ~isfield(EEG, 'specdata')   EEG.specdata   = []; res = com; end;
    if ~isfield(EEG, 'specicaact') EEG.specicaact = []; res = com; end;
    if ~isfield(EEG, 'comments')   EEG.comments   = ''; res = com; end;
    if ~isfield(EEG, 'etc'     )   EEG.etc        = []; res = com; end;
    if ~isfield(EEG, 'urevent' )   EEG.urevent    = []; res = com; end;
    if ~isfield(EEG, 'ref') | isempty(EEG.ref) EEG.ref = 'common'; res = com; end;
    
    % create fields if absent
    % -----------------------
    if ~isfield(EEG, 'reject')                    EEG.reject.rejjp = []; res = com; end;
    
    listf = { 'rejjp' 'rejkurt' 'rejmanual' 'rejthresh' 'rejconst', 'rejfreq' ...
        'icarejjp' 'icarejkurt' 'icarejmanual' 'icarejthresh' 'icarejconst', 'icarejfreq'};
    for index = 1:length(listf)
        name = listf{index};
        elecfield = [name 'E'];
        if ~isfield(EEG.reject, elecfield),     EEG.reject.(elecfield) = []; res = com; end;
        if ~isfield(EEG.reject, name)
            EEG.reject.(name) = [];
            res = com;
        elseif ~isempty(EEG.reject.(name)) && isempty(EEG.reject.(elecfield))
            % check if electrode array is empty with rejection array is not
            nbchan = fastif(strcmp(name, 'ica'), size(EEG.icaweights,1), EEG.nbchan);
            EEG.reject = setfield(EEG.reject, elecfield, zeros(nbchan, length(getfield(EEG.reject, name)))); res = com;
        end;
    end;
    if ~isfield(EEG.reject, 'rejglobal')        EEG.reject.rejglobal  = []; res = com; end;
    if ~isfield(EEG.reject, 'rejglobalE')       EEG.reject.rejglobalE = []; res = com; end;
    
    % check event consistency based on bug 1971
    % -----------------------------------------
    if ~isfield(EEG.etc, 'eeglabvers') % this means modified by earlier version of EEGLAB
        bugstring = {   'EEG = eeg_eegrej( EEG, [1 ' ...
                        'EEG = eeg_eegrej( EEG, [0 ' ...
                        'EEG = pop_select( EEG,''notime'',[0 ' ...
                        'EEG = pop_select( EEG,''nopoint'',[1 ' ...
                        'EEG = pop_select( EEG,''time'',[' ...
                        'EEG = pop_select( EEG,''point'',['  };
        strind = [];
        for iBug = 1:length(bugstring)
            strindtmp = strfind(EEG.history, bugstring{iBug});
            
            if ~isempty(strindtmp) && (iBug == 5 || iBug == 6)
                for iStr = length(strindtmp):-1:1
                    tmpstr = EEG.history(strindtmp(iStr)+length(bugstring{iBug}):end);
                    firstspace = find(tmpstr == ' ');
                    tmpstr = tmpstr(1:firstspace(1)); % get first value for rejected data
                    if str2double(tmpstr) == 0 && iBug == 5, strindtmp(iStr) = []; end; % time starting with 0 (no bug here)
                    if str2double(tmpstr) == 1 && iBug == 6, strindtmp(iStr) = []; end; % point starting with 1 (no bug here)
                end;
            end;
            strind = [ strind strindtmp(:)' ];
        end;
        if any(strind)
            warndlg2([ 'NOTICE: ACCORDING TO THIS DATASET''S HISTORY, SINCE YOU REJECTED THE BEGINNING' 10 ...
                       'OF THE DATA IN A PREVIOUS EEGLAB VERSION, EVENTS RECORDS IN THIS DATASET HAVE' 10 ...
                       'BEEN CORRUPTED. YOU MUST GO BACK TO THE CONTINUOUS DATA AND REPROCESS THIS' 10 ...
                       'DATASET.  FOR MORE INFORMATION SEE https://sccn.ucsd.edu/wiki/EEGLAB_bug1971' ]);
        end;
    end;
    tmpvers = eeg_getversion;
    if ~isfield(EEG.etc, 'eeglabvers') || ~isequal(EEG.etc.eeglabvers, tmpvers)
        EEG.etc.eeglabvers = tmpvers;
        EEG = eeg_hist( EEG, ['EEG.etc.eeglabvers = ''' tmpvers '''; % this tracks which version of EEGLAB is being used, you may ignore it'] );
        res = com;
    end;
    
    % default colors for rejection
    % ----------------------------
    if ~isfield(EEG.reject, 'rejmanualcol')   EEG.reject.rejmanualcol = [1.0000    1     0.783]; res = com; end;
    if ~isfield(EEG.reject, 'rejthreshcol')   EEG.reject.rejthreshcol = [0.8487    1.0000    0.5008]; res = com; end;
    if ~isfield(EEG.reject, 'rejconstcol')    EEG.reject.rejconstcol  = [0.6940    1.0000    0.7008]; res = com; end;
    if ~isfield(EEG.reject, 'rejjpcol')       EEG.reject.rejjpcol     = [1.0000    0.6991    0.7537]; res = com; end;
    if ~isfield(EEG.reject, 'rejkurtcol')     EEG.reject.rejkurtcol   = [0.6880    0.7042    1.0000]; res = com; end;
    if ~isfield(EEG.reject, 'rejfreqcol')     EEG.reject.rejfreqcol   = [0.9596    0.7193    1.0000]; res = com; end;
    if ~isfield(EEG.reject, 'disprej')        EEG.reject.disprej      = { }; end;
    
    if ~isfield(EEG, 'stats')           EEG.stats.jp = []; res = com; end;
    if ~isfield(EEG.stats, 'jp')        EEG.stats.jp = []; res = com; end;
    if ~isfield(EEG.stats, 'jpE')       EEG.stats.jpE = []; res = com; end;
    if ~isfield(EEG.stats, 'icajp')     EEG.stats.icajp = []; res = com; end;
    if ~isfield(EEG.stats, 'icajpE')    EEG.stats.icajpE = []; res = com; end;
    if ~isfield(EEG.stats, 'kurt')      EEG.stats.kurt = []; res = com; end;
    if ~isfield(EEG.stats, 'kurtE')     EEG.stats.kurtE = []; res = com; end;
    if ~isfield(EEG.stats, 'icakurt')   EEG.stats.icakurt = []; res = com; end;
    if ~isfield(EEG.stats, 'icakurtE')  EEG.stats.icakurtE = []; res = com; end;
    
    % component rejection
    % -------------------
    if ~isfield(EEG.stats, 'compenta')        EEG.stats.compenta = []; res = com; end;
    if ~isfield(EEG.stats, 'compentr')        EEG.stats.compentr = []; res = com; end;
    if ~isfield(EEG.stats, 'compkurta')       EEG.stats.compkurta = []; res = com; end;
    if ~isfield(EEG.stats, 'compkurtr')       EEG.stats.compkurtr = []; res = com; end;
    if ~isfield(EEG.stats, 'compkurtdist')    EEG.stats.compkurtdist = []; res = com; end;
    if ~isfield(EEG.reject, 'threshold')      EEG.reject.threshold = [0.8 0.8 0.8]; res = com; end;
    if ~isfield(EEG.reject, 'threshentropy')  EEG.reject.threshentropy = 600; res = com; end;
    if ~isfield(EEG.reject, 'threshkurtact')  EEG.reject.threshkurtact = 600; res = com; end;
    if ~isfield(EEG.reject, 'threshkurtdist') EEG.reject.threshkurtdist = 600; res = com; end;
    if ~isfield(EEG.reject, 'gcompreject')    EEG.reject.gcompreject = []; res = com; end;
    if length(EEG.reject.gcompreject) ~= size(EEG.icaweights,1)
        EEG.reject.gcompreject = zeros(1, size(EEG.icaweights,1));
    end;
    
    % remove old fields
    % -----------------
    if isfield(EEG, 'averef'), EEG = rmfield(EEG, 'averef'); end;
    if isfield(EEG, 'rt'    ), EEG = rmfield(EEG, 'rt');     end;
    
    % store in new structure
    % ----------------------
    if isstruct(EEG)
        if ~exist('ALLEEGNEW','var')
            ALLEEGNEW = EEG;
        else
            ALLEEGNEW(inddataset) = EEG;
        end;
    end;
end;

% recorder fields
% ---------------
fieldorder = { 'setname' ...
    'filename' ...
    'filepath' ...
    'subject' ...
    'group' ...
    'condition' ...
    'session' ...
    'comments' ...
    'nbchan' ...
    'trials' ...
    'pnts' ...
    'srate' ...
    'xmin' ...
    'xmax' ...
    'times' ...
    'data' ...
    'icaact' ...
    'icawinv' ...
    'icasphere' ...
    'icaweights' ...
    'icachansind' ...
    'chanlocs' ...
    'urchanlocs' ...
    'chaninfo' ...
    'ref' ...
    'event' ...
    'urevent' ...
    'eventdescription' ...
    'epoch' ...
    'epochdescription' ...
    'reject' ...
    'stats' ...
    'specdata' ...
    'specicaact' ...
    'splinefile' ...
    'icasplinefile' ...
    'dipfit' ...
    'history' ...
    'saved' ...
    'etc' };

for fcell = fieldnames(EEG)'
    fname = fcell{1};
    if ~any(strcmp(fieldorder,fname))
        fieldorder{end+1} = fname;
    end
end

try
    ALLEEGNEW = orderfields(ALLEEGNEW, fieldorder);
    EEG = ALLEEGNEW;
catch
    disp('Couldn''t order data set fields properly.');
end;

if exist('ALLEEGNEW','var')
    EEG = ALLEEGNEW;
end;

if ~isa(EEG, 'eegobj') && option_eegobject
    EEG = eegobj(EEG);
end;

return;

function num = popask( text )
ButtonName=questdlg2( text, ...
    'Confirmation', 'Cancel', 'Yes','Yes');
switch lower(ButtonName),
    case 'cancel', num = 0;
    case 'yes',    num = 1;
end;

function res = mycellfun(com, vals, classtype);
res = zeros(1, length(vals));
switch com
    case 'isempty',
        for index = 1:length(vals), res(index) = isempty(vals{index}); end;
    case 'isclass'
        if strcmp(classtype, 'double')
            for index = 1:length(vals), res(index) = isnumeric(vals{index}); end;
        else
            error('unknown cellfun command');
        end;
    otherwise error('unknown cellfun command');
end;
