# Supplementary material for: Sharing Happy Stories Increases Interpersonal Closeness: Interpersonal Brain Synchronization as a Neural Indicator
Source: eNeuro. 2021 Nov 18;8(6):ENEURO.0245-21.2021. doi: 10.1523/ENEURO.0245-21.2021 (PMC8607910; doi:10.1523/ENEURO.0245-21.2021)
Supplement: Extended Data 1 — The code used in the study. Download Extended Data 1, ZIP file. [file enu-eN-NWR-0245-21-s02.zip › eeglab14_0_0b/functions/adminfunc/eeg_helpgui.m]

%Graphic interface builder functions (guifunc folder):
%  <a href="matlab:helpwin errordlg2">errordlg2</a>            - Makes a popup dialog box with the specified message and (optional)...
%  <a href="matlab:helpwin finputcheck">finputcheck</a>          - Check Matlab function {'key','value'} input argument pairs...
%  <a href="matlab:helpwin inputdlg2">inputdlg2</a>            - Inputdlg function clone with coloring and help for...
%  <a href="matlab:helpwin inputgui">inputgui</a>             - A comprehensive gui automatic builder. This function helps...
%  <a href="matlab:helpwin listdlg2">listdlg2</a>             - Listdlg function clone with coloring and help for...
%  <a href="matlab:helpwin pophelp">pophelp</a>              - Same as matlab HTHELP but does not crash under windows.
%  <a href="matlab:helpwin questdlg2">questdlg2</a>            - Questdlg function clone with coloring and help for...
%  <a href="matlab:helpwin supergui">supergui</a>             - A comprehensive gui automatic builder. This function help...
%  <a href="matlab:helpwin warndlg2">warndlg2</a>             - Same as warndlg for eeglab()...
