# Supplementary material for: Sharing Happy Stories Increases Interpersonal Closeness: Interpersonal Brain Synchronization as a Neural Indicator
Source: eNeuro. 2021 Nov 18;8(6):ENEURO.0245-21.2021. doi: 10.1523/ENEURO.0245-21.2021 (PMC8607910; doi:10.1523/ENEURO.0245-21.2021)
Supplement: Extended Data 1 — The code used in the study. Download Extended Data 1, ZIP file. [file enu-eN-NWR-0245-21-s02.zip › eeglab14_0_0b/functions/adminfunc/eeg_helptimefreq.m]

%EEGLAB time-frequency functions (timefreqfunc folder):
%  <a href="matlab:helpwin angTimeWarp">angTimeWarp</a>          - Given two event marker vectors, angTimeWarp computes a...
%  <a href="matlab:helpwin bootstat">bootstat</a>             - Accumulate surrogate data to assess significance by permutation of some...
%  <a href="matlab:helpwin correct_mc">correct_mc</a>           - Compute an upper limit for the number of independant...
%  <a href="matlab:helpwin correctfit">correctfit</a>           - Correct fit using observed p-values. Use this function...
%  <a href="matlab:helpwin crossf">crossf</a>               - Returns estimates and plots event-related coherence (ERCOH)...
%  <a href="matlab:helpwin dftfilt">dftfilt</a>              - Discrete Fourier filter...
%  <a href="matlab:helpwin dftfilt2">dftfilt2</a>             - Discrete complex wavelet filters...
%  <a href="matlab:helpwin dftfilt3">dftfilt3</a>             - Discrete complex wavelet filters...
%  <a href="matlab:helpwin newcrossf">newcrossf</a>            - Returns estimates and plots event-related coherence (ERCOH)...
%  <a href="matlab:helpwin newtimef">newtimef</a>             - Return estimates and plots of mean event-related (log) spectral...
%  <a href="matlab:helpwin pac">pac</a>                  - Compute phase-amplitude coupling (power of first input...
%  <a href="matlab:helpwin pac_cont">pac_cont</a>             - Compute phase-amplitude coupling (power of first input...
%  <a href="matlab:helpwin rsadjust">rsadjust</a>             - Adjust l-values (Ramberg-Schmeiser distribution)...
%  <a href="matlab:helpwin rsfit">rsfit</a>                - Find p value for a given value in a given distribution...
%  <a href="matlab:helpwin rsget">rsget</a>                - Get the p-value for a given collection of l-values...
%  <a href="matlab:helpwin rspdfsolv">rspdfsolv</a>            - Sub-function used by rsfit() to searc for optimal...
%  <a href="matlab:helpwin rspfunc">rspfunc</a>              - Sub-function used by rsget()...
%  <a href="matlab:helpwin timef">timef</a>                - Returns estimates and plots of mean event-related spectral...
%  <a href="matlab:helpwin timefreq">timefreq</a>             - Compute time/frequency decomposition of data trials. This...
%  <a href="matlab:helpwin timewarp">timewarp</a>             - Given two event marker vectors, computes a matrix...
