# Supplementary material for: Sharing Happy Stories Increases Interpersonal Closeness: Interpersonal Brain Synchronization as a Neural Indicator
Source: eNeuro. 2021 Nov 18;8(6):ENEURO.0245-21.2021. doi: 10.1523/ENEURO.0245-21.2021 (PMC8607910; doi:10.1523/ENEURO.0245-21.2021)
Supplement: Extended Data 1 — The code used in the study. Download Extended Data 1, ZIP file. [file enu-eN-NWR-0245-21-s02.zip › eeglab14_0_0b/functions/adminfunc/eeg_hist.m]

% eeg_hist() - history for EEGLAB dataset.
%
% Usage:
%   >> EEGOUT = eeg_hist( EEGIN, command );
%
% Inputs:
%   EEGIN   - input dataset
%   command - [string] eeglab command
%
% Global variables used:
%   EEGOUT  - output dataset with updated history field
%
% Author: Arnaud Delorme, SCCN/INC/UCSD, Dec 2003
%
% See also: eegh(), eeglab()

% Copyright (C) 2003 Arnaud Delorme, SCCN/INC/UCSD, arno@salk.edu
%
% This program is free software; you can redistribute it and/or modify
% it under the terms of the GNU General Public License as published by
% the Free Software Foundation; either version 2 of the License, or
% (at your option) any later version.
%
% This program is distributed in the hope that it will be useful,
% but WITHOUT ANY WARRANTY; without even the implied warranty of
% MERCHANTABILITY or FITNESS FOR A PARTICULAR PURPOSE.  See the
% GNU General Public License for more details.
%
% You should have received a copy of the GNU General Public License
% along with this program; if not, write to the Free Software
% Foundation, Inc., 59 Temple Place, Suite 330, Boston, MA  02111-1307  USA

function EEG = eeg_hist( EEG, command );

if nargin < 2
    help eeg_hist;
end;

if ~isfield(EEG, 'history')
    EEG.history = '';
end;

if ~isempty(command)
    try
        EEG.history = [ EEG.history 10 command ];
    catch
        EEG.history = strvcat(EEG.history, command);
    end;
end;
