# Supplementary material for: Sharing Happy Stories Increases Interpersonal Closeness: Interpersonal Brain Synchronization as a Neural Indicator
Source: eNeuro. 2021 Nov 18;8(6):ENEURO.0245-21.2021. doi: 10.1523/ENEURO.0245-21.2021 (PMC8607910; doi:10.1523/ENEURO.0245-21.2021)
Supplement: Extended Data 1 — The code used in the study. Download Extended Data 1, ZIP file. [file enu-eN-NWR-0245-21-s02.zip › eeglab14_0_0b/functions/adminfunc/eeg_options.m]

% eeg_options() - eeglab option script 
%
% Note: DO NOT EDIT, instead use pop_editoptions() or the menu
%       /File/Maximize memory in EEGLAB gui

% STUDY options (set these checkboxes if you intend to work with studies)
option_storedisk = 0 ; % If set, keep at most one dataset in memory. This allows processing hundreds of datasets within studies.
option_savetwofiles = 1 ; % If set, save not one but two files for each dataset (header and data). This allows faster data loading in studies.
% Memory options 
option_single = 1 ; % If set, use single precision under Matlab 7.x. This saves RAM but can lead to rare numerical imprecisions.
option_memmapdata = 0 ; % If set, use memory mapped array under Matlab 7.x. This may slow down some computation.
% ICA options 
option_computeica = 0 ; % If set, precompute ICA activations. This requires more RAM but allows faster plotting of component activations.
option_scaleicarms = 1 ; % If set, scale ICA component activities to RMS (Root Mean Square) in microvolt (recommended).
% Folder options
option_rememberfolder = 1 ; % If set, when browsing to open a new dataset assume the folder/directory of previous dataset.
