# Supplementary material for: Sharing Happy Stories Increases Interpersonal Closeness: Interpersonal Brain Synchronization as a Neural Indicator
Source: eNeuro. 2021 Nov 18;8(6):ENEURO.0245-21.2021. doi: 10.1523/ENEURO.0245-21.2021 (PMC8607910; doi:10.1523/ENEURO.0245-21.2021)
Supplement: Extended Data 1 — The code used in the study. Download Extended Data 1, ZIP file. [file enu-eN-NWR-0245-21-s02.zip › eeglab14_0_0b/functions/adminfunc/eeg_store.m]

% eeg_store() - store specified EEG dataset(s) in the ALLEG variable 
%               containing all current datasets, after first checking 
%               dataset consistency using eeg_checkset().
%
% Usage: >> [ALLEEG EEG index] = eeg_store(ALLEEG, EEG);
%        >> [ALLEEG EEG index] = eeg_store(ALLEEG, EEG, index);
%
% Inputs:
%   ALLEEG     - variable containing all current EEGLAB datasets
%   EEG        - dataset(s) to store - usually the current dataset. 
%                May also be an array of datasets; these will be 
%                checked and stored separately in ALLEEG.
%   index      - (optional), ALLEEG index (or indices) to use to store 
%                the new dataset(s). If no index is given, eeg_store() 
%                uses the lowest empty slot(s) in the ALLEEG array. 
% Outputs:
%   ALLEEG - array of all current datasets
%   EEG    - EEG dataset (after syntax checking)
%   index  - index of the new dataset
%
% Note: When 3 arguments are given, after checking the consistency of 
%       the input dataset structures this function simply performs 
%        >> ALLEEG(index) = EEG;
%
% Typical use:
%        >> [ALLEEG EEG CURRENTSET] = eeg_store(ALLEEG, EEG);
%  creates a new dataset in variable ALLEEG.
%        >> [ALLEEG EEG CURRENTSET] = eeg_store(ALLEEG, EEG, CURRENTSET);
%  overwrites the current dataset in variable ALLEEG.
%
% Author: Arnaud Delorme, CNL / Salk Institute, 2001
%
% See also: eeglab(), eeg_checkset(), eeg_retrieve()

% Copyright (C) 2001 Arnaud Delorme, Salk Institute, arno@salk.edu
%
% This program is free software; you can redistribute it and/or modify
% it under the terms of the GNU General Public License as published by
% the Free Software Foundation; either version 2 of the License, or
% (at your option) any later version.
%
% This program is distributed in the hope that it will be useful,
% but WITHOUT ANY WARRANTY; without even the implied warranty of
% MERCHANTABILITY or FITNESS FOR A PARTICULAR PURPOSE.  See the
% GNU General Public License for more details.
%
% You should have received a copy of the GNU General Public License
% along with this program; if not, write to the Free Software
% Foundation, Inc., 59 Temple Place, Suite 330, Boston, MA  02111-1307  USA

% uses the global variable EEG ALLEEG CURRENTSET 

% store set
% ------------------
function [ALLEEG, EEG, storeSetIndex] = eeg_store(ALLEEG, EEG, storeSetIndex, varargin);

% check parameter consistency
% ------------------------------
if nargin >= 3
    if length(EEG) ~= length(storeSetIndex) & storeSetIndex(1) ~= 0
        error('Length of input dataset structure must equal the length of the index array');
    end;
end;

% considering multiple datasets
% -----------------------------
if length(EEG) > 1
	TMPEEG = EEG;
    if nargin >= 3 & storeSetIndex(1) ~= 0
        for index=1:length(TMPEEG)
            EEG = TMPEEG(index);
            tmpsaved      = EEG.saved;
            if strcmpi(tmpsaved, 'justloaded'), tmpsaved = 'yes'; end;
            [ALLEEG, EEG] = eeg_store(ALLEEG, EEG, storeSetIndex(index), varargin{:});
            ALLEEG(storeSetIndex(index)).saved = tmpsaved;
            TMPEEG(index).saved                = tmpsaved;
        end;        
    else
        for index=1:length(TMPEEG)
            EEG = TMPEEG(index);
            tmpsaved      = EEG.saved;
            if strcmpi(tmpsaved, 'justloaded'), tmpsaved = 'yes'; end;
            [ALLEEG, EEG, storeSetIndex(index)] = eeg_store(ALLEEG, EEG);
            ALLEEG(storeSetIndex(index)).saved = tmpsaved;
            TMPEEG(index).saved                = tmpsaved;
        end;
    end;
    EEG = TMPEEG;
	return;
end;

if nargin < 3
    % creating new dataset
    % -> erasing file information
    % ---------------------------
    EEG.filename = '';
    EEG.filepath = '';
    EEG.datfile  = '';
end;

if isempty(varargin) % no text output and no check (study loading)
    [ EEG com ]  = eeg_checkset(EEG);
else
    com = '';
end;
if nargin > 2, 
    if storeSetIndex == 0 || strcmpi(EEG.saved, 'justloaded')
        EEG.saved = 'yes'; % just loaded
    else 
        EEG.saved = 'no';
    end;
elseif strcmpi(EEG.saved, 'justloaded')
    EEG.saved = 'yes';        
else
    EEG.saved = 'no';        
end;
EEG = eeg_hist(EEG, com);

% find first free index
% ---------------------
findindex = 0;
if nargin < 3,             findindex = 1;
elseif storeSetIndex == 0, findindex = 1; 
end;

if findindex
	i = 1;
	while (i<2000)
		try
			if isempty(ALLEEG(i).data);
				storeSetIndex = i; i = 2000;
			end;
			i = i+1;	
		catch
			storeSetIndex = i; i = 2000;
		end;
   end;
   if isempty(varargin) % no text output and no check
       fprintf('Creating a new ALLEEG dataset %d\n', storeSetIndex);
   end;
else
	if isempty(storeSetIndex) | storeSetIndex == 0
		storeSetIndex = 1;
	end;
end;

if ~isempty( ALLEEG )
	try
		ALLEEG(storeSetIndex) = EEG;
	catch
		allfields = fieldnames( EEG );
		for i=1:length( allfields )
			eval( ['ALLEEG(' int2str(storeSetIndex) ').' allfields{i} ' = EEG.' allfields{i} ';' ]);
		end;	
        if ~isfield(EEG, 'datfile') & isfield(ALLEEG, 'datfile')
            ALLEEG(storeSetIndex).datfile = '';
        end;
	end;
else	
	ALLEEG = EEG;
	if storeSetIndex ~= 1
		ALLEEG(storeSetIndex+1) = EEG;
		ALLEEG(1) = ALLEEG(storeSetIndex); % empty
 		ALLEEG(storeSetIndex) = ALLEEG(storeSetIndex+1); 
 		ALLEEG = ALLEEG(1:storeSetIndex);
 	end;	
end;	
return;
