# Supplementary material for: Sharing Happy Stories Increases Interpersonal Closeness: Interpersonal Brain Synchronization as a Neural Indicator
Source: eNeuro. 2021 Nov 18;8(6):ENEURO.0245-21.2021. doi: 10.1523/ENEURO.0245-21.2021 (PMC8607910; doi:10.1523/ENEURO.0245-21.2021)
Supplement: Extended Data 1 — The code used in the study. Download Extended Data 1, ZIP file. [file enu-eN-NWR-0245-21-s02.zip › eeglab14_0_0b/functions/adminfunc/gettext.m]

% gettext() - This function prints a dialog box on screen and waits for 
%             the user to enter a string. There is a cancel button which 
%             returns a value of [].
% Usage:
%   >> out = gettext(label1,label2,...,label7);
%
% Author: Colin Humphries, CNL / Salk Institute, La Jolla, 1997

% Copyright (C) 1997 Colin Humphries, Salk Institute 
%
% This program is free software; you can redistribute it and/or modify
% it under the terms of the GNU General Public License as published by
% the Free Software Foundation; either version 2 of the License, or
% (at your option) any later version.
%
% This program is distributed in the hope that it will be useful,
% but WITHOUT ANY WARRANTY; without even the implied warranty of
% MERCHANTABILITY or FITNESS FOR A PARTICULAR PURPOSE.  See the
% GNU General Public License for more details.
%
% You should have received a copy of the GNU General Public License
% along with this program; if not, write to the Free Software
% Foundation, Inc., 59 Temple Place, Suite 330, Boston, MA  02111-1307  USA

% 01-25-02 reformated help & license -ad 

function out = gettext(label1,label2,label3,label4,label5,label6,label7);

global is_text_entered
is_text_entered = 0;

for i = 1:nargin
   eval(['leng(i) = length(label',num2str(i),');'])
end
figurelength = 15*1.0*max(leng);

if figurelength < 240
   figurelength = 290;
end

figureheight = 80+nargin*18;
% Set figure

figure('Position',[302 396 figurelength figureheight],'color',[.6 .6 .6],'NumberTitle','off')
f1 = gcf;

ax = axes('Units','Pixels','Position',[0 0 figurelength figureheight],'Visible','off','XLim',[0 figurelength],'YLim',[0 figureheight]);

for i = 1:nargin

   eval(['text(figurelength/2,',num2str(figureheight-(i-1)*18-20),',label',num2str(i),',''color'',''k'',''FontSize'',16,''HorizontalAlignment'',''center'')'])

end
% Set up uicontrols

TIMESTRING = ['global is_text_entered;is_text_entered = 1;clear is_text_entered'];

u = uicontrol('Style','Edit','Units','Pixels','Position',[15 20 figurelength-95 25],'HorizontalAlignment','left','Callback',TIMESTRING);

TIMESTRING = ['global is_text_entered;is_text_entered = 2;clear is_text_entered'];
v = uicontrol('Style','Pushbutton','Units','Pixels','Position',[figurelength-70 20 55 25],'String','Cancel','Callback',TIMESTRING);


while(is_text_entered == 0)
   drawnow
end


if is_text_entered == 1
   out = get(u,'string');
else
   out = [];
end


clear is_text_entered
delete(f1)
