# Supplementary material for: Sharing Happy Stories Increases Interpersonal Closeness: Interpersonal Brain Synchronization as a Neural Indicator
Source: eNeuro. 2021 Nov 18;8(6):ENEURO.0245-21.2021. doi: 10.1523/ENEURO.0245-21.2021 (PMC8607910; doi:10.1523/ENEURO.0245-21.2021)
Supplement: Extended Data 1 — The code used in the study. Download Extended Data 1, ZIP file. [file enu-eN-NWR-0245-21-s02.zip › eeglab14_0_0b/functions/adminfunc/is_sccn.m]

% is_sccn() - returns 1 if computer is located at SCCN (Swartz Center
% for computational Neuroscience) and 0 otherwise

function bool = is_sccn;
    
    bool = 0;
    domnane = ' ';
    try 
        eval([ 'if isunix, [tmp domname] = unix(''hostname -d'');' ...
               'end;' ...
               'bool = strcmpi(domname(1:end-1), ''ucsd.edu'');' ], '');
    catch,
    end;
    
