# Supplementary material for: Sharing Happy Stories Increases Interpersonal Closeness: Interpersonal Brain Synchronization as a Neural Indicator
Source: eNeuro. 2021 Nov 18;8(6):ENEURO.0245-21.2021. doi: 10.1523/ENEURO.0245-21.2021 (PMC8607910; doi:10.1523/ENEURO.0245-21.2021)
Supplement: Extended Data 1 — The code used in the study. Download Extended Data 1, ZIP file. [file enu-eN-NWR-0245-21-s02.zip › eeglab14_0_0b/functions/adminfunc/plugin_convert.m]

function plugin = plugin_convert(pluginOri)

for iRow = 1:length(pluginOri)
    plugin(iRow).currentversion = pluginOri(iRow).version;
    plugin(iRow).foldername     = pluginOri(iRow).foldername;
    plugin(iRow).status         = pluginOri(iRow).status;
    plugin(iRow).name           = pluginOri(iRow).plugin;
    plugin(iRow).installed      = 1;
end;
