# Supplementary material for: Sharing Happy Stories Increases Interpersonal Closeness: Interpersonal Brain Synchronization as a Neural Indicator
Source: eNeuro. 2021 Nov 18;8(6):ENEURO.0245-21.2021. doi: 10.1523/ENEURO.0245-21.2021 (PMC8607910; doi:10.1523/ENEURO.0245-21.2021)
Supplement: Extended Data 1 — The code used in the study. Download Extended Data 1, ZIP file. [file enu-eN-NWR-0245-21-s02.zip › eeglab14_0_0b/functions/adminfunc/plugin_deactivate.m]

function plugin_deactivate(foldername);

    % get plugin path
    % ---------------
    fullpluginfolder = fullfile(fileparts(which('eeglab.m')), 'plugins', foldername);
    if ~exist(fullpluginfolder)
        error([ 'Could not find folder ' foldername 'in extension folder' ]);
    end;

    disp('Removing extension from path');
    allPaths = path;
    indSep   = [0 find(allPaths == ':') length(allPaths)+1];
    for index = 1:length(indSep)-1
        tmpPath = allPaths(indSep(index)+1:indSep(index+1)-1);
        if ~isempty(strfind(tmpPath, fullpluginfolder))
            rmpath(tmpPath);
            fprintf('Removing path %s\n', tmpPath);
        end;
    end;

    disp([ 'Moving extension ' foldername ' to deactivatedplugins folder' ]);
    fulldeactivatedpluginfolder = fullfile(fileparts(which('eeglab.m')), 'deactivatedplugins');
    if ~exist(fulldeactivatedpluginfolder), mkdir(fulldeactivatedpluginfolder); end;
    try
        movefile(fullpluginfolder, fulldeactivatedpluginfolder);
    catch
        eeglab_error;
    end;
