# Supplementary material for: Sharing Happy Stories Increases Interpersonal Closeness: Interpersonal Brain Synchronization as a Neural Indicator
Source: eNeuro. 2021 Nov 18;8(6):ENEURO.0245-21.2021. doi: 10.1523/ENEURO.0245-21.2021 (PMC8607910; doi:10.1523/ENEURO.0245-21.2021)
Supplement: Extended Data 1 — The code used in the study. Download Extended Data 1, ZIP file. [file enu-eN-NWR-0245-21-s02.zip › eeglab14_0_0b/functions/adminfunc/plugin_install.m]

function result = plugin_install(zipfilelink, name, version, forceInstall);

    if nargin < 4, forceInstall = false; end;
    result = 1;

    % get plugin path
    % ---------------
    %version(find(version == '.'))  = '_';
    generalPluginPath = fullfile(fileparts(which('eeglab.m')), 'plugins');
    newPluginPath     = fullfile(generalPluginPath, [ name version ]);

    % download plugin
    % ---------------
    zipfile = 'tmp.zip';
%     [tmp zipfile ext] = fileparts(zipfilelink);
%     zipfile = [ zipfile ext ];
%     equalPos = find(zipfile == '=');
%     if ~isempty(equalPos) zipfile  = zipfile(equalPos(end)+1:end); end;
    depth = length(dbstack);
    try
        pluginSize = plugin_urlsize(zipfilelink);
        pluginSizeStr = num2str(round(pluginSize/100000)/10);
        if pluginSize > 500000 && depth > 1 && ~forceInstall
             res = questdlg2( [ 'Extension ' name ' size is ' pluginSizeStr 'MB. Are you sure' 10 ...
                                'you want to download this extension?' ], 'Warning', 'No', 'Yes', 'Yes');
             if strcmpi(res, 'no'), fprintf([ 'Skipping ' name ' extension instalation\n' ]); result = -1; return; end;               
        end;
    catch,
        msg = [ 'Could not download extension. Host site might be' 10 'unavailable, too slow or you do not have permission' 10 'to write in the EEGLAB plugin folder. Try again' 10 'just in case or use a faster connection.' ];
        if ~forceInstall
            warndlg2(msg);
        else
            disp(msg);
        end;
        result = -1;
        return;
    end;
    disp([ 'Downloading extension ' name '(' pluginSizeStr 'Mb)...' ]);
    
    try
        plugin_urlread(['http://sccn.ucsd.edu/eeglab/plugin_uploader/plugin_increment.php?plugin=' name '&version=' version ]);
        plugin_urlwrite( zipfilelink, fullfile(generalPluginPath, zipfile));
    catch,
        msg = [ 'Could not download extension. Host site might be' 10 'unavailable or you do not have permission' 10 'to write in the EEGLAB plugin folder. Try again' 10 'just in case.' ];
        if ~forceInstall
            warndlg2(msg);
        else
            disp(msg);
        end;
        result = -1;
        return;
    end;

    % unzip plugin
    % ------------
    if ~exist(newPluginPath)
        mkdir(newPluginPath);
    else
        msg = [ 'Extension folder already exist ' newPluginPath 10 'Remove it manually before installing extension' ];
        if ~forceInstall
            warndlg2(msg);
        else
            disp(msg);
        end;
        result = -1;
        return;
    end;
    disp([ 'Unzipping extension file... ']);
    unzip(fullfile(generalPluginPath, zipfile), newPluginPath);
    
    disp('Cleaning up zip file...');
    delete(fullfile(generalPluginPath, zipfile));
    
    % seeing what is in the plugin and moving files if necessary
    % ----------------------------------------------------------
    pluginContent = dir(newPluginPath);
    if length(pluginContent) > 3
        return;
    end;
    for index = 1:length(pluginContent)
        if ~strcmpi(pluginContent(index).name, '.') && ~strcmpi(pluginContent(index).name, '..')
            fullFolder = fullfile(newPluginPath, pluginContent(index).name);
            if exist(fullFolder) == 7 % folder detected
                % move files from folder
                movefile(fullfile(fullFolder, '*'), newPluginPath);
                rmdir(fullFolder, 's');
            end;
        end;
    end;
    fprintf('Extension %s version %s now installed\n', name, version); 
    
