# Supplementary material for: Sharing Happy Stories Increases Interpersonal Closeness: Interpersonal Brain Synchronization as a Neural Indicator
Source: eNeuro. 2021 Nov 18;8(6):ENEURO.0245-21.2021. doi: 10.1523/ENEURO.0245-21.2021 (PMC8607910; doi:10.1523/ENEURO.0245-21.2021)
Supplement: Extended Data 1 — The code used in the study. Download Extended Data 1, ZIP file. [file enu-eN-NWR-0245-21-s02.zip › eeglab14_0_0b/functions/adminfunc/plugin_remove.m]

function plugin_remove(foldername);

    % get plugin path
    % ---------------
    fullpluginfolder = fullfile(fileparts(which('eeglab.m')), 'deactivatedplugins', foldername);
    if ~exist(fullpluginfolder)
        error([ 'Could not find folder ' foldername ' in deactivatedplugins folder' ]);
    end;

    disp([ 'Removing plugin folder ' foldername ]);
    try
        rmdir(fullpluginfolder, 's');
    catch
        eeglab_error;
    end;
