# Supplementary material for: Sharing Happy Stories Increases Interpersonal Closeness: Interpersonal Brain Synchronization as a Neural Indicator
Source: eNeuro. 2021 Nov 18;8(6):ENEURO.0245-21.2021. doi: 10.1523/ENEURO.0245-21.2021 (PMC8607910; doi:10.1523/ENEURO.0245-21.2021)
Supplement: Extended Data 1 — The code used in the study. Download Extended Data 1, ZIP file. [file enu-eN-NWR-0245-21-s02.zip › eeglab14_0_0b/functions/adminfunc/plugin_urlreadwrite.m]

function [urlConnection,errorid,errormsg] = urlreadwrite(fcn,urlChar)
%URLREADWRITE A helper function for URLREAD and URLWRITE.

%   Matthew J. Simoneau, June 2005
%   Copyright 1984-2011 The MathWorks, Inc.
%   $Revision: 1.1.6.7 $ $Date: 2011/10/22 22:05:21 $

% Default output arguments.
urlConnection = [];
errorid = '';
errormsg = '';

% Determine the protocol (before the ":").
protocol = urlChar(1:min(find(urlChar==':'))-1);

% Try to use the native handler, not the ice.* classes.
switch protocol
    case 'http'
        try
            handler = sun.net.www.protocol.http.Handler;
        catch exception %#ok
            handler = [];
        end
    case 'https'
        try
            handler = sun.net.www.protocol.https.Handler;
        catch exception %#ok
            handler = [];
        end
    otherwise
        handler = [];
end

% Create the URL object.
try
    if isempty(handler)
        url = java.net.URL(urlChar);
    else
        url = java.net.URL([],urlChar,handler);
    end
catch exception %#ok
    errorid = ['MATLAB:' fcn ':InvalidUrl'];
    errormsg = 'Either this URL could not be parsed or the protocol is not supported.';
    return
end

% Open a connection to the URL.
urlConnection = url.openConnection;

% build up the MATLAB User Agent
mlUserAgent = ['MATLAB R' version('-release') ' '  version('-description')];

% set User-Agent
urlConnection.setRequestProperty('User-Agent', mlUserAgent);
