# Supplementary material for: Sharing Happy Stories Increases Interpersonal Closeness: Interpersonal Brain Synchronization as a Neural Indicator
Source: eNeuro. 2021 Nov 18;8(6):ENEURO.0245-21.2021. doi: 10.1523/ENEURO.0245-21.2021 (PMC8607910; doi:10.1523/ENEURO.0245-21.2021)
Supplement: Extended Data 1 — The code used in the study. Download Extended Data 1, ZIP file. [file enu-eN-NWR-0245-21-s02.zip › eeglab14_0_0b/functions/adminfunc/removepath.m]

% remove all path with a given parent path

% varargin contains a list of path to exclude
function removepath(parentpath, varargin)

if isempty(parentpath), return; end;
folder = path;
if ispc, sep = ';'; else sep = ':'; end;
indSep = find(folder == sep);

indSep = [ 0 indSep length(folder)+1 ];
for iSep = 1:length(indSep)-1
    curPath = folder(indSep(iSep)+1:indSep(iSep+1)-1);
    if ~isempty(strfind(curPath, parentpath)) && ~any(strmatch(curPath, varargin, 'exact'))
        rmpath(curPath);
    end;
end;
