# Supplementary material for: Sharing Happy Stories Increases Interpersonal Closeness: Interpersonal Brain Synchronization as a Neural Indicator
Source: eNeuro. 2021 Nov 18;8(6):ENEURO.0245-21.2021. doi: 10.1523/ENEURO.0245-21.2021 (PMC8607910; doi:10.1523/ENEURO.0245-21.2021)
Supplement: Extended Data 1 — The code used in the study. Download Extended Data 1, ZIP file. [file enu-eN-NWR-0245-21-s02.zip › eeglab14_0_0b/functions/adminfunc/troubleshooting_data_formats.m]

%Several EEGLAB plugins (not included by default) are available to import 
%specific data formats. To download these plugins use EEGLAB menu
%
%File > Manage Plugins > Manage data import plugins
%
%The FILEIO and BIOSIG toolboxes interface also allow to import in EEGLAB a wide variety
%of EEG/MEG data file formats -- including those imported using EEGLAB native menus
%
%For EEGLAB, FILE-IO and BIOSIG suported data formats
%http://sccn.ucsd.edu/wiki/A01:_Importing_Continuous_and_Epoched_Data
%
%For FILE-IO see in addition
%http://www2.ru.nl/fcdonders/fieldtrip/doku.php?id=fieldtrip:dataformat
%
%For BIOSIG see in addition
%http://biosig.sourceforge.net/SupportedSystems.html
