# Supplementary material for: Sharing Happy Stories Increases Interpersonal Closeness: Interpersonal Brain Synchronization as a Neural Indicator
Source: eNeuro. 2021 Nov 18;8(6):ENEURO.0245-21.2021. doi: 10.1523/ENEURO.0245-21.2021 (PMC8607910; doi:10.1523/ENEURO.0245-21.2021)
Supplement: Extended Data 1 — The code used in the study. Download Extended Data 1, ZIP file. [file enu-eN-NWR-0245-21-s02.zip › eeglab14_0_0b/functions/adminfunc/+up/README.txt]

Information for when releasing a new EEGLAB version.
This message is for EEGLAB developpers only.

This plugins allows to perform automatic updates.
To determine the current version, type in

[dummy eeglabVersionNumber currentReleaseDateString] = eeg_getversion;
eeglabUpdater = up.updater(eeglabVersionNumber, 'http://sccn.ucsd.edu/eeglab/updater/latest_version.php', 'EEGLAB', currentReleaseDateString);
eeglabUpdater.checkForNewVersion({'eeglab_event' 'setup'});
eeglabUpdater

Copy the information about the new version to

/home/www/eeglab/updater/latestRelease.xml

Arnaud Delorme - April 23rd, 2012
