# Supplementary material for: Sharing Happy Stories Increases Interpersonal Closeness: Interpersonal Brain Synchronization as a Neural Indicator
Source: eNeuro. 2021 Nov 18;8(6):ENEURO.0245-21.2021. doi: 10.1523/ENEURO.0245-21.2021 (PMC8607910; doi:10.1523/ENEURO.0245-21.2021)
Supplement: Extended Data 1 — The code used in the study. Download Extended Data 1, ZIP file. [file enu-eN-NWR-0245-21-s02.zip › eeglab14_0_0b/functions/guifunc/questdlg2.m]

% questdlg2() - questdlg function clone with coloring and help for 
%               eeglab().
%
% Usage: same as questdlg()
%
% Warning: 
% Case of button text and result might be changed by the function
%
% Author: Arnaud Delorme, CNL / Salk Institute, La Jolla, 11 August 2002
%
% See also: inputdlg2(), errordlg2(), supergui(), inputgui()

% Copyright (C) Arnaud Delorme, CNL / Salk Institute, arno@salk.edu
%
% This program is free software; you can redistribute it and/or modify
% it under the terms of the GNU General Public License as published by
% the Free Software Foundation; either version 2 of the License, or
% (at your option) any later version.
%
% This program is distributed in the hope that it will be useful,
% but WITHOUT ANY WARRANTY; without even the implied warranty of
% MERCHANTABILITY or FITNESS FOR A PARTICULAR PURPOSE.  See the
% GNU General Public License for more details.
%
% You should have received a copy of the GNU General Public License
% along with this program; if not, write to the Free Software
% Foundation, Inc., 59 Temple Place, Suite 330, Boston, MA  02111-1307  USA

function [result] = questdlg2(Prompt,Title,varargin);

result = '';
if nargin < 2
   help questdlg2;
   return;
end;
if isempty(varargin)
    varargin = { 'Yes' 'No' 'Cancel' 'Yes' };
end;
result = varargin{end};
if Prompt(end) == 10, Prompt(end) = []; end;
if Prompt(end) == 10, Prompt(end) = []; end;
if Prompt(end) == 10, Prompt(end) = []; end;
if Prompt(end) == 10, Prompt(end) = []; end;

fig = figure('visible', 'off');
set(gcf, 'name', Title);

listui = {};
geometry = {};
if ~isempty(find(Prompt == 10))
    indlines = find(Prompt == 10);
    if indlines(1) ~= 1, indlines = [ 0 indlines ]; end;
    if indlines(end) ~= length(Prompt), indlines = [ indlines length(Prompt)+1 ]; end;
    for index = 1:length(indlines)-1
        geometry{index} = [1];
        listui{index} = { 'Style', 'text', 'string' Prompt(indlines(index)+1:indlines(index+1)-1) };
    end;
else
    for index = 1:size(Prompt,1)
        geometry{index} = [1];
        listui{index} = { 'Style', 'text', 'string' Prompt(index,:) };
    end;
end;
listui{end+1} = {};

geometry = { geometry{:} 1 ones(1,length(varargin)-1) };
for index = 1:length(varargin)-1 % ignoring default val
	listui = {listui{:} { 'width',80,'align','center','Style', 'pushbutton', 'string', varargin{index}, 'callback', ['set(gcbf, ''userdata'', ''' varargin{index} ''');'] }  };
	if strcmp(varargin{index}, varargin{end})
		listui{end}{end+1} = 'fontweight';
		listui{end}{end+1} = 'bold';
	end;
end;

%cr = length(find(Prompt == char(10)))+1;
%if cr == 1
%	cr = size(Prompt,1);
%end;
%cr = cr^(7/);
%if cr >= 8, cr = cr-1; end;
%if cr >= 4, cr = cr-1; end;
%[tmp tmp2 allobj] = supergui( 'fig', fig, 'geomhoriz', geometry, 'geomvert', [cr 1 1], 'uilist', listui, ...
[tmp tmp2 allobj] = supergui( 'fig', fig, 'geomhoriz', geometry, 'uilist', listui, ...
    'borders', [0.02 0.015 0.08 0.06], 'spacing', [0 0], 'horizontalalignment', 'left', 'adjustbuttonwidth', 'on' );

waitfor( fig, 'userdata');
try,
	result = get(fig, 'userdata');
	close(fig);
    drawnow;
end;
