# Supplementary material for: Sharing Happy Stories Increases Interpersonal Closeness: Interpersonal Brain Synchronization as a Neural Indicator
Source: eNeuro. 2021 Nov 18;8(6):ENEURO.0245-21.2021. doi: 10.1523/ENEURO.0245-21.2021 (PMC8607910; doi:10.1523/ENEURO.0245-21.2021)
Supplement: Extended Data 1 — The code used in the study. Download Extended Data 1, ZIP file. [file enu-eN-NWR-0245-21-s02.zip › eeglab14_0_0b/functions/javachatfunc/startpane.m]

import client.EEGLABChat;
import client.VisualToolbar;
import java.awt.*;
import javax.swing.*;

tb = VisualToolbar();
F = gcf;
tb.setPreferredSize(Dimension(0, 75));

javacomponent(tb,'South',F);

refresh(F);
