# Supplementary material for: Sharing Happy Stories Increases Interpersonal Closeness: Interpersonal Brain Synchronization as a Neural Indicator
Source: eNeuro. 2021 Nov 18;8(6):ENEURO.0245-21.2021. doi: 10.1523/ENEURO.0245-21.2021 (PMC8607910; doi:10.1523/ENEURO.0245-21.2021)
Supplement: Extended Data 1 — The code used in the study. Download Extended Data 1, ZIP file. [file enu-eN-NWR-0245-21-s02.zip › eeglab14_0_0b/functions/miscfunc/compheads.m]

% compheads() - plot multiple topoplot() maps of ICA component topographies
%
% Usage:
%       >> compheads(winv,'spline_file',compnos,'title',rowscols,labels,view)
%
% Inputs:
%   winv       - Inverse weight matrix = EEG scalp maps. Each column is a
%                map; the rows correspond to the electrode positions
%                defined in the eloc_file. Normally, winv = inv(weights*sphere).
%  spline_file - Name of the eloctrode position file in BESA spherical coords.
%   compnos    - Vector telling which (order of) component maps to show
%                Indices <0 tell compheads() to invert a map; = 0 leave blank subplot 
%                Example [1 0 -2 3 0 -6] {default|0 -> 1:columns_in_winv}
%  'title'     - Title string for each page {default|0 -> 'ICA Component Maps'}
%   rowscols   - Vector of the form [m,n] where m is total vertical tiles and n 
%                is horizontal tiles per page. If the number of maps exceeds m*n,
%                multiple figures will be produced {def|0 -> one near-square page}.
%   labels     - Vector of numbers or a matrix of strings to use as labels for
%                each map {default|0 -> 1:ncolumns_in_winv}
%   view       - topoplot() view, either [az el] or keyword ('top',...)
%                See >> help topoplot() for options.
%
% Note: Map scaling is to +/-max(abs(data); green = 0
%
% Author: Scott Makeig, SCCN/INC/UCSD, La Jolla, 4-28-1998 
%
% See also: topoplot()

% Copyright (C) 4-28-98 from compmap.m Scott Makeig, SCCN/INC/UCSD, scott@sccn.ucsd.edu
%
% This program is free software; you can redistribute it and/or modify
% it under the terms of the GNU General Public License as published by
% the Free Software Foundation; either version 2 of the License, or
% (at your option) any later version.
%
% This program is distributed in the hope that it will be useful,
% but WITHOUT ANY WARRANTY; without even the implied warranty of
% MERCHANTABILITY or FITNESS FOR A PARTICULAR PURPOSE.  See the
% GNU General Public License for more details.
%
% You should have received a copy of the GNU General Public License
% along with this program; if not, write to the Free Software
% Foundation, Inc., 59 Temple Place, Suite 330, Boston, MA  02111-1307  USA

% 01-25-02 reformated help & license, added links -ad 

function compheads(Winv,eloc_file,compnos,titleval,pagesize,srclabels,view)

if nargin<1
   help compheads
   return
end

[chans, frames] = size (Winv);

DEFAULT_TITLE = 'ICA Component Maps';
DEFAULT_EFILE = 'chan_file';
NUMCONTOUR = 5;     % topoplot() style settings
OUTPUT = 'screen';  % default: 'screen' for screen colors, 
                    %          'printer' for printer colors
STYLE = 'both';
INTERPLIMITS = 'head';
MAPLIMITS = 'absmax';
SQUARE    = 1; % 1/0 flag making topoplot() asex square -> round heads

%%%%%%%%%%%%%%%%%%%%%%%%%%%%%%
% check inputs and set defaults
%%%%%%%%%%%%%%%%%%%%%%%%%%%%%%

printlabel = OUTPUT; % default set above
if nargin < 7
   view = [-127 30];
end

if nargin < 6
   srclabels = 0;
end
if nargin < 5
   pagesize = 0;  
end
if nargin < 4
   titleval = 0;
end
if nargin < 3
   compnos = 0;
end
if nargin < 2
   eloc_file = 0;
end

if srclabels == 0
  srclabels = [];
end
if titleval == 0;
   titleval = DEFAULT_TITLE;
end
if compnos == 0
   compnos = (1:frames);
end
if pagesize == 0
   numsources = length(compnos);
   DEFAULT_PAGE_SIZE = ...
[floor(sqrt(numsources)) ceil(numsources/floor(sqrt(numsources)))];
   m = DEFAULT_PAGE_SIZE(1);
   n = DEFAULT_PAGE_SIZE(2);
elseif length(pagesize) ==1
   help compheads
   return
else
   m = pagesize(1);
   n = pagesize(2);
end
if eloc_file == 0 
   eloc_file = DEFAULT_EFILE;
end

totalsources = length(compnos);
if ~isempty(srclabels) 
  if ~ischar(srclabels(1,1)) % if numbers
    if size(srclabels,1) == 1
       srclabels = srclabels';
    end
  end
  if size(srclabels,1) ~= totalsources,
     fprintf('compheads(): numbers of components and component labels do not agree.\n');
     return
  end
end
pages = ceil(totalsources/(m*n));		
if pages > 1
   fprintf('compheads(): will create %d figures of %d by %d maps: ',...
            pages,m,n);
end

pos = get(gcf,'Position');
off = [ 25 -25 0 0];  % position offsets for multiple figures

fid = fopen(eloc_file);
if fid<1,
  fprintf('compheads()^G: cannot open eloc_file (%s).\n',eloc_file);
  return
end
fclose(fid);

%%%%%%%%%%%%%%%%%%%%%%%%%%%%% plot the maps %%%%%%%%%%%%%%%%%%%%%%%

for i = (1:pages)
  if i > 1
    figure('Position',pos+(i-1)*off); % place figures in right-downward stack
  end
  set(gcf,'Color','w') %CJH - set background color to white
  
  if (totalsources > i*m*n)
    sbreak = n*m;
  else 
    sbreak = totalsources - (i-1)*m*n;
  end

  for j = (1:sbreak) % maps on this page
    comp = j+(i-1)*m*n; % compno index
    if compnos(comp)~=0
      if compnos(comp)>0
       source_var = Winv(:,compnos(comp))';       % plot map
      elseif compnos(comp)<0
       source_var = -1*Winv(:,-1*compnos(comp))'; % invert map
      end

      subplot(m,n,j)
      headplot(source_var,eloc_file,'electrodes','off','view',view);
      %topoplot(source_var,eloc_file,'style',STYLE,...
      % 'numcontour',NUMCONTOUR,'interplimits',INTERPLIMITS,...
      % 'maplimits',MAPLIMITS); % draw map
      if SQUARE,
         axis('square');
      end

      if isempty(srclabels)
          t=title(int2str(compnos(comp)));
          set(t,'FontSize',16);
      else
        if ischar(srclabels)      
          t=title(srclabels(comp,:));
          set(t,'FontSize',16);
        else
	      t=title(num2str(srclabels(comp)));
          set(t,'FontSize',16);
        end
      end
      drawnow  % draw one map at a time
    end
  end

  ax = axes('Units','Normal','Position',[.5 .04 .32 .05],'Visible','Off');
  colorbar(ax)     
  axval = axis;
  Xlim = get(ax,'Xlim');
  set(ax,'XTick',(Xlim(2)+Xlim(1))/2)
  set(gca,'XTickLabel','0')
  set(gca,'XTickMode','manual')

  axbig = axes('Units','Normalized','Position',[0 0 1 1],'Visible','off');
  t1 = text(.25,.070,titleval,'HorizontalAlignment','center','FontSize',14);
  if pages > 1
     fprintf('%d ',i);
  end
end
if pages > 1
   fprintf('\n');
end
