# Supplementary material for: Sharing Happy Stories Increases Interpersonal Closeness: Interpersonal Brain Synchronization as a Neural Indicator
Source: eNeuro. 2021 Nov 18;8(6):ENEURO.0245-21.2021. doi: 10.1523/ENEURO.0245-21.2021 (PMC8607910; doi:10.1523/ENEURO.0245-21.2021)
Supplement: Extended Data 1 — The code used in the study. Download Extended Data 1, ZIP file. [file enu-eN-NWR-0245-21-s02.zip › eeglab14_0_0b/functions/miscfunc/datlim.m]

% datlim() - return min and max of a matrix
%
% Usage: 
%          >> limits_vector = datlim(data);
%
% Input:
%          data - numeric array
% Outputs:
%          limits_vector = [minval maxval]
%
% Author: Scott Makeig, SCCN/INC/UCSD, May 28, 2005

function [limits_vector] = datlim(data)

if ~isnumeric(data)
   error('data must be a numeric array')
   return
end

limits_vector = [ min(data(:)) max(data(:)) ]; % thanks to Arno Delorme

% minval = squeeze(min(data)); maxval = squeeze(max(data));
% while numel(minval) > 1
%    minval = squeeze(min(minval)); maxval = squeeze(max(maxval));
% end
% limits_vector = [minval maxval];
   
