# Supplementary material for: Sharing Happy Stories Increases Interpersonal Closeness: Interpersonal Brain Synchronization as a Neural Indicator
Source: eNeuro. 2021 Nov 18;8(6):ENEURO.0245-21.2021. doi: 10.1523/ENEURO.0245-21.2021 (PMC8607910; doi:10.1523/ENEURO.0245-21.2021)
Supplement: Extended Data 1 — The code used in the study. Download Extended Data 1, ZIP file. [file enu-eN-NWR-0245-21-s02.zip › eeglab14_0_0b/functions/miscfunc/dprime.m]

% DPRIME  - Signal-detection theory sensitivity measure.
%
%  d = dprime(pHit,pFA)
%  [d,beta] = dprime(pHit,pFA)
%
%  PHIT and PFA are numerical arrays of the same shape.
%  PHIT is the proportion of "Hits":        P(Yes|Signal)
%  PFA is the proportion of "False Alarms": P(Yes|Noise)
%  All numbers involved must be between 0 and 1.
%  The function calculates the d-prime measure for each <H,FA> pair.
%  The criterion value BETA can also be requested.
%  Requires MATLAB's Statistical Toolbox.
%
%  References:
%  * Green, D. M. & Swets, J. A. (1974). Signal Detection Theory and
%    Psychophysics (2nd Ed.). Huntington, NY: Robert Krieger Publ.Co.
%  * Macmillan, Neil A. & Creelman, C. Douglas (2005). Detection Theory:
%    A User's Guide (2nd Ed.). Lawrence Erlbaum Associates.
%  
%  See also NORMINV, NORMPDF.

% Original coding by Alexander Petrov, Ohio State University.
% $Revision: 1.2 $  $Date: 2009-02-09 10:49:29 $
%
% Part of the utils toolbox version 1.1 for MATLAB version 5 and up.
% http://alexpetrov.com/softw/utils/
% Copyright (c) Alexander Petrov 1999-2006, http://alexpetrov.com
% Please read the LICENSE and NO WARRANTY statement:

% GNU Public License for the UTILS Toolbox
% 
% ==============================================================================
% 
% IN BRIEF
% ========
% 
% This document refers to all Matlab scripts and documentation (referred
% to collectively here as "the software") contained in the "utils toolbox"
% by Alexander Petrov 1999-2006, http://alexpetrov.com/softw/utils/
% 
% The software is freely available and freely redistributable, according
% to the conditions of the Gnu General Public License (below). You may not
% distribute the software, in whole or in part, in conjunction with
% proprietary code. That means you ONLY have my permission to distribute a
% program that uses my code IF you also make freely available (under the
% terms of the Gnu GPL) the source code for your whole project. You may
% not pass on the software to another party in its current form or any
% altered, embellished or reduced form, without acknowledging the author
% and including a copy of this license.
% 
% The software is distributed in the hope that it will be useful, but
% WITHOUT ANY WARRANTY; without even the implied warranty of
% MERCHANTABILITY or FITNESS FOR A PARTICULAR PURPOSE. See the GNU General
% Public License (reproduced below), and the Free Software Foundation
% website (http://www.fsf.org) for more details.
% 
% Please notify the author, via the website, of any bugs, notes, comments
% or suggested changes, particularly of any useful changes you may have
% made to your own copy of the software.
% 
% Alex Petrov, December 2006
% 
% ==============================================================================
% 
% GNU GENERAL PUBLIC LICENSE
% ==========================
% 
% Version 2, June 1991
% Copyright (C) 1989, 1991 Free Software Foundation, Inc.
% 	59 Temple Place, Suite 330, Boston, MA  02111-1307  USA
% Everyone is permitted to copy and distribute verbatim copies
% of this license document, but changing it is not allowed.
% 
% 
% Preamble
% ========
% 
%   The licenses for most software are designed to take away your
% freedom to share and change it.  By contrast, the GNU General Public
% License is intended to guarantee your freedom to share and change free
% software--to make sure the software is free for all its users.  This
% General Public License applies to most of the Free Software
% Foundation's software and to any other program whose authors commit to
% using it.  (Some other Free Software Foundation software is covered by
% the GNU Library General Public License instead.)  You can apply it to
% your programs, too.
% 
%   When we speak of free software, we are referring to freedom, not
% price.  Our General Public Licenses are designed to make sure that you
% have the freedom to distribute copies of free software (and charge for
% this service if you wish), that you receive source code or can get it
% if you want it, that you can change the software or use pieces of it
% in new free programs; and that you know you can do these things.
% 
%   To protect your rights, we need to make restrictions that forbid
% anyone to deny you these rights or to ask you to surrender the rights.
% These restrictions translate to certain responsibilities for you if you
% distribute copies of the software, or if you modify it.
% 
%   For example, if you distribute copies of such a program, whether
% gratis or for a fee, you must give the recipients all the rights that
% you have.  You must make sure that they, too, receive or can get the
% source code.  And you must show them these terms so they know their
% rights.
% 
%   We protect your rights with two steps: (1) copyright the software, and
% (2) offer you this license which gives you legal permission to copy,
% distribute and/or modify the software.
% 
%   Also, for each author's protection and ours, we want to make certain
% that everyone understands that there is no warranty for this free
% software.  If the software is modified by someone else and passed on, we
% want its recipients to know that what they have is not the original, so
% that any problems introduced by others will not reflect on the original
% authors' reputations.
% 
%   Finally, any free program is threatened constantly by software
% patents.  We wish to avoid the danger that redistributors of a free
% program will individually obtain patent licenses, in effect making the
% program proprietary.  To prevent this, we have made it clear that any
% patent must be licensed for everyone's free use or not licensed at all.
% 
%   The precise terms and conditions for copying, distribution and
% modification follow.
% 
% 
% GNU GENERAL PUBLIC LICENSE
% ==========================
% TERMS AND CONDITIONS FOR COPYING, DISTRIBUTION AND MODIFICATION
% ===============================================================
% 
%   0. This License applies to any program or other work which contains
% a notice placed by the copyright holder saying it may be distributed
% under the terms of this General Public License.  The "Program", below,
% refers to any such program or work, and a "work based on the Program"
% means either the Program or any derivative work under copyright law:
% that is to say, a work containing the Program or a portion of it,
% either verbatim or with modifications and/or translated into another
% language.  (Hereinafter, translation is included without limitation in
% the term "modification".)  Each licensee is addressed as "you".
% 
% Activities other than copying, distribution and modification are not
% covered by this License; they are outside its scope.  The act of
% running the Program is not restricted, and the output from the Program
% is covered only if its contents constitute a work based on the
% Program (independent of having been made by running the Program).
% Whether that is true depends on what the Program does.
% 
%   1. You may copy and distribute verbatim copies of the Program's
% source code as you receive it, in any medium, provided that you
% conspicuously and appropriately publish on each copy an appropriate
% copyright notice and disclaimer of warranty; keep intact all the
% notices that refer to this License and to the absence of any warranty;
% and give any other recipients of the Program a copy of this License
% along with the Program.
% 
% You may charge a fee for the physical act of transferring a copy, and
% you may at your option offer warranty protection in exchange for a fee.
% 
%   2. You may modify your copy or copies of the Program or any portion
% of it, thus forming a work based on the Program, and copy and
% distribute such modifications or work under the terms of Section 1
% above, provided that you also meet all of these conditions:
% 
%     a) You must cause the modified files to carry prominent notices
%     stating that you changed the files and the date of any change.
% 
%     b) You must cause any work that you distribute or publish, that in
%     whole or in part contains or is derived from the Program or any
%     part thereof, to be licensed as a whole at no charge to all third
%     parties under the terms of this License.
% 
%     c) If the modified program normally reads commands interactively
%     when run, you must cause it, when started running for such
%     interactive use in the most ordinary way, to print or display an
%     announcement including an appropriate copyright notice and a
%     notice that there is no warranty (or else, saying that you provide
%     a warranty) and that users may redistribute the program under
%     these conditions, and telling the user how to view a copy of this
%     License.  (Exception: if the Program itself is interactive but
%     does not normally print such an announcement, your work based on
%     the Program is not required to print an announcement.)
% 
% These requirements apply to the modified work as a whole.  If
% identifiable sections of that work are not derived from the Program,
% and can be reasonably considered independent and separate works in
% themselves, then this License, and its terms, do not apply to those
% sections when you distribute them as separate works.  But when you
% distribute the same sections as part of a whole which is a work based
% on the Program, the distribution of the whole must be on the terms of
% this License, whose permissions for other licensees extend to the
% entire whole, and thus to each and every part regardless of who wrote it.
% 
% Thus, it is not the intent of this section to claim rights or contest
% your rights to work written entirely by you; rather, the intent is to
% exercise the right to control the distribution of derivative or
% collective works based on the Program.
% 
% In addition, mere aggregation of another work not based on the Program
% with the Program (or with a work based on the Program) on a volume of
% a storage or distribution medium does not bring the other work under
% the scope of this License.
% 
%   3. You may copy and distribute the Program (or a work based on it,
% under Section 2) in object code or executable form under the terms of
% Sections 1 and 2 above provided that you also do one of the following:
% 
%     a) Accompany it with the complete corresponding machine-readable
%     source code, which must be distributed under the terms of Sections
%     1 and 2 above on a medium customarily used for software interchange; or,
% 
%     b) Accompany it with a written offer, valid for at least three
%     years, to give any third party, for a charge no more than your
%     cost of physically performing source distribution, a complete
%     machine-readable copy of the corresponding source code, to be
%     distributed under the terms of Sections 1 and 2 above on a medium
%     customarily used for software interchange; or,
% 
%     c) Accompany it with the information you received as to the offer
%     to distribute corresponding source code.  (This alternative is
%     allowed only for noncommercial distribution and only if you
%     received the program in object code or executable form with such
%     an offer, in accord with Subsection b above.)
% 
% The source code for a work means the preferred form of the work for
% making modifications to it.  For an executable work, complete source
% code means all the source code for all modules it contains, plus any
% associated interface definition files, plus the scripts used to
% control compilation and installation of the executable.  However, as a
% special exception, the source code distributed need not include
% anything that is normally distributed (in either source or binary
% form) with the major components (compiler, kernel, and so on) of the
% operating system on which the executable runs, unless that component
% itself accompanies the executable.
% 
% If distribution of executable or object code is made by offering
% access to copy from a designated place, then offering equivalent
% access to copy the source code from the same place counts as
% distribution of the source code, even though third parties are not
% compelled to copy the source along with the object code.
% 
%   4. You may not copy, modify, sublicense, or distribute the Program
% except as expressly provided under this License.  Any attempt
% otherwise to copy, modify, sublicense or distribute the Program is
% void, and will automatically terminate your rights under this License.
% However, parties who have received copies, or rights, from you under
% this License will not have their licenses terminated so long as such
% parties remain in full compliance.
% 
%   5. You are not required to accept this License, since you have not
% signed it.  However, nothing else grants you permission to modify or
% distribute the Program or its derivative works.  These actions are
% prohibited by law if you do not accept this License.  Therefore, by
% modifying or distributing the Program (or any work based on the
% Program), you indicate your acceptance of this License to do so, and
% all its terms and conditions for copying, distributing or modifying
% the Program or works based on it.
% 
%   6. Each time you redistribute the Program (or any work based on the
% Program), the recipient automatically receives a license from the
% original licensor to copy, distribute or modify the Program subject to
% these terms and conditions.  You may not impose any further
% restrictions on the recipients' exercise of the rights granted herein.
% You are not responsible for enforcing compliance by third parties to
% this License.
% 
%   7. If, as a consequence of a court judgment or allegation of patent
% infringement or for any other reason (not limited to patent issues),
% conditions are imposed on you (whether by court order, agreement or
% otherwise) that contradict the conditions of this License, they do not
% excuse you from the conditions of this License.  If you cannot
% distribute so as to satisfy simultaneously your obligations under this
% License and any other pertinent obligations, then as a consequence you
% may not distribute the Program at all.  For example, if a patent
% license would not permit royalty-free redistribution of the Program by
% all those who receive copies directly or indirectly through you, then
% the only way you could satisfy both it and this License would be to
% refrain entirely from distribution of the Program.
% 
% If any portion of this section is held invalid or unenforceable under
% any particular circumstance, the balance of the section is intended to
% apply and the section as a whole is intended to apply in other
% circumstances.
% 
% It is not the purpose of this section to induce you to infringe any
% patents or other property right claims or to contest validity of any
% such claims; this section has the sole purpose of protecting the
% integrity of the free software distribution system, which is
% implemented by public license practices.  Many people have made
% generous contributions to the wide range of software distributed
% through that system in reliance on consistent application of that
% system; it is up to the author/donor to decide if he or she is willing
% to distribute software through any other system and a licensee cannot
% impose that choice.
% 
% This section is intended to make thoroughly clear what is believed to
% be a consequence of the rest of this License.
% 
%   8. If the distribution and/or use of the Program is restricted in
% certain countries either by patents or by copyrighted interfaces, the
% original copyright holder who places the Program under this License
% may add an explicit geographical distribution limitation excluding
% those countries, so that distribution is permitted only in or among
% countries not thus excluded.  In such case, this License incorporates
% the limitation as if written in the body of this License.
% 
%   9. The Free Software Foundation may publish revised and/or new versions
% of the General Public License from time to time.  Such new versions will
% be similar in spirit to the present version, but may differ in detail to
% address new problems or concerns.
% 
% Each version is given a distinguishing version number.  If the Program
% specifies a version number of this License which applies to it and "any
% later version", you have the option of following the terms and conditions
% either of that version or of any later version published by the Free
% Software Foundation.  If the Program does not specify a version number of
% this License, you may choose any version ever published by the Free Software
% Foundation.
% 
%   10. If you wish to incorporate parts of the Program into other free
% programs whose distribution conditions are different, write to the author
% to ask for permission.  For software which is copyrighted by the Free
% Software Foundation, write to the Free Software Foundation; we sometimes
% make exceptions for this.  Our decision will be guided by the two goals
% of preserving the free status of all derivatives of our free software and
% of promoting the sharing and reuse of software generally.
% 
% NO WARRANTY:
% 
%   11. BECAUSE THE PROGRAM IS LICENSED FREE OF CHARGE, THERE IS NO WARRANTY
% FOR THE PROGRAM, TO THE EXTENT PERMITTED BY APPLICABLE LAW.  EXCEPT WHEN
% OTHERWISE STATED IN WRITING THE COPYRIGHT HOLDERS AND/OR OTHER PARTIES
% PROVIDE THE PROGRAM "AS IS" WITHOUT WARRANTY OF ANY KIND, EITHER EXPRESSED
% OR IMPLIED, INCLUDING, BUT NOT LIMITED TO, THE IMPLIED WARRANTIES OF
% MERCHANTABILITY AND FITNESS FOR A PARTICULAR PURPOSE.  THE ENTIRE RISK AS
% TO THE QUALITY AND PERFORMANCE OF THE PROGRAM IS WITH YOU.  SHOULD THE
% PROGRAM PROVE DEFECTIVE, YOU ASSUME THE COST OF ALL NECESSARY SERVICING,
% REPAIR OR CORRECTION.
% 
%   12. IN NO EVENT UNLESS REQUIRED BY APPLICABLE LAW OR AGREED TO IN WRITING
% WILL ANY COPYRIGHT HOLDER, OR ANY OTHER PARTY WHO MAY MODIFY AND/OR
% REDISTRIBUTE THE PROGRAM AS PERMITTED ABOVE, BE LIABLE TO YOU FOR DAMAGES,
% INCLUDING ANY GENERAL, SPECIAL, INCIDENTAL OR CONSEQUENTIAL DAMAGES ARISING
% OUT OF THE USE OR INABILITY TO USE THE PROGRAM (INCLUDING BUT NOT LIMITED
% TO LOSS OF DATA OR DATA BEING RENDERED INACCURATE OR LOSSES SUSTAINED BY
% YOU OR THIRD PARTIES OR A FAILURE OF THE PROGRAM TO OPERATE WITH ANY OTHER
% PROGRAMS), EVEN IF SUCH HOLDER OR OTHER PARTY HAS BEEN ADVISED OF THE
% POSSIBILITY OF SUCH DAMAGES.
% 
% END OF TERMS AND CONDITIONS
% 
% 
% How to Apply These Terms to Your New Programs
% =============================================
% 
%   If you develop a new program, and you want it to be of the greatest
% possible use to the public, the best way to achieve this is to make it
% free software which everyone can redistribute and change under these terms.
% 
%   To do so, attach the following notices to the program.  It is safest
% to attach them to the start of each source file to most effectively
% convey the exclusion of warranty; and each file should have at least
% the "copyright" line and a pointer to where the full notice is found.
% 
%     <one line to give the program's name and a brief idea of what it does.>
%     Copyright (C) <year>  <name of author>
% 
%     This program is free software; you can redistribute it and/or modify
%     it under the terms of the GNU General Public License as published by
%     the Free Software Foundation; either version 2 of the License, or
%     (at your option) any later version.
% 
%     This program is distributed in the hope that it will be useful,
%     but WITHOUT ANY WARRANTY; without even the implied warranty of
%     MERCHANTABILITY or FITNESS FOR A PARTICULAR PURPOSE.  See the
%     GNU General Public License for more details.
% 
%     You should have received a copy of the GNU General Public License
%     along with this program; if not, write to the Free Software
%     Foundation, Inc., 59 Temple Place, Suite 330, Boston, MA  02111-1307  USA
% 
% 
% Also add information on how to contact you by electronic and paper mail.
% 
% If the program is interactive, make it output a short notice like this
% when it starts in an interactive mode:
% 
%     Gnomovision version 69, Copyright (C) year name of author
%     Gnomovision comes with ABSOLUTELY NO WARRANTY; for details type `show w'.
%     This is free software, and you are welcome to redistribute it
%     under certain conditions; type `show c' for details.
% 
% The hypothetical commands `show w' and `show c' should show the appropriate
% parts of the General Public License.  Of course, the commands you use may
% be called something other than `show w' and `show c'; they could even be
% mouse-clicks or menu items--whatever suits your program.
% 
% You should also get your employer (if you work as a programmer) or your
% school, if any, to sign a "copyright disclaimer" for the program, if
% necessary.  Here is a sample; alter the names:
% 
%   Yoyodyne, Inc., hereby disclaims all copyright interest in the program
%   `Gnomovision' (which makes passes at compilers) written by James Hacker.
% 
%   <signature of Ty Coon>, 1 April 1989
%   Ty Coon, President of Vice
% 
% This General Public License does not permit incorporating your program into
% proprietary programs.  If your program is a subroutine library, you may
% consider it more useful to permit linking proprietary applications with the
% library.  If this is what you want to do, use the GNU Library General
% Public License instead of this License.
% 
% ==============================================================================

function [d,beta] = dprime(pHit,pFA)

%-- Convert to Z scores, no error checking
zHit = norminv(pHit) ;
zFA  = norminv(pFA) ;

%-- Calculate d-prime
d = zHit - zFA ;

%-- If requested, calculate BETA
if (nargout > 1)
  yHit = normpdf(zHit) ;
  yFA  = normpdf(zFA) ;
  beta = yHit ./ yFA ;
end

%%  Return DPRIME and possibly BETA
%%%%%% End of file DPRIME.M
