# Supplementary material for: Sharing Happy Stories Increases Interpersonal Closeness: Interpersonal Brain Synchronization as a Neural Indicator
Source: eNeuro. 2021 Nov 18;8(6):ENEURO.0245-21.2021. doi: 10.1523/ENEURO.0245-21.2021 (PMC8607910; doi:10.1523/ENEURO.0245-21.2021)
Supplement: Extended Data 1 — The code used in the study. Download Extended Data 1, ZIP file. [file enu-eN-NWR-0245-21-s02.zip › eeglab14_0_0b/functions/miscfunc/eegdrawg.m]

% eegdrawg() - subroutine used by eegplotgold() to plot data.
%
% Author: Colin Humphries, CNL, Salk Institute, La Jolla, 7/96

% Copyright (C) Colin Humphries, CNL, Salk Institute 7/96 from eegplot()
%
% This program is free software; you can redistribute it and/or modify
% it under the terms of the GNU General Public License as published by
% the Free Software Foundation; either version 2 of the License, or
% (at your option) any later version.
%
% This program is distributed in the hope that it will be useful,
% but WITHOUT ANY WARRANTY; without even the implied warranty of
% MERCHANTABILITY or FITNESS FOR A PARTICULAR PURPOSE.  See the
% GNU General Public License for more details.
%
% You should have received a copy of the GNU General Public License
% along with this program; if not, write to the Free Software
% Foundation, Inc., 59 Temple Place, Suite 330, Boston, MA  02111-1307  USA

% 4-4-97 shortened name to eegdrawq() -sm
% 4-7-97 allowed data names other than 'data' -ch 
% 01-25-02 reformated help & license -ad 

function y = eegdrawg(fighandle)

%%%%%%%%%%%%%%%%%%%%%%%%%%%%%%%%%%%%%%%%%%%%
% Extract variables from figure and axes
%%%%%%%%%%%%%%%%%%%%%%%%%%%%%%%%%%%%%%%%%%%%

userdata = get(fighandle,'UserData');
samplerate = userdata(1);
PLOT_TIME = userdata(2);
spacing_var = userdata(3);
time = userdata(4);
maxtime = userdata(5);
axhandle = userdata(6);
plotcolor = userdata(7);
disp_scale = userdata(12);
colors = ['y','w'];
dataname = get(axhandle,'UserData');
eval(['global ',dataname])

cla % Clear figure

%%%%%%%%%%%%%%%%%%%%%%%%%%%%%%%%%%%%%%%%%%%%
% Define internal variables
%%%%%%%%%%%%%%%%%%%%%%%%%%%%%%%%%%%%%%%%%%%%

eval(['[chans,frames] = size(',dataname,');']);

%%%%%%%%%%%%%%%%%%%%%%%%%%%%%%%%%%%%%%%%%%%%
% Label x-axis
% This routine relabels the x-axis based on the new value of time.
% Labels are placed on one second intervals
%%%%%%%%%%%%%%%%%%%%%%%%%%%%%%%%%%%%%%%%%%%%

Xlab = num2str(time);
for j = 1:1:PLOT_TIME
   Q = num2str(time+j);
   Xlab = str2mat(Xlab, Q);
end
set (gca, 'Ytick', 0:spacing_var:chans*spacing_var)
set (gca, 'XTickLabels', Xlab)
set (gca, 'XTick',(0:samplerate:PLOT_TIME*samplerate))

axis([0 PLOT_TIME*samplerate 0 (chans+1)*spacing_var]);

%%%%%%%%%%%%%%%%%%%%%%%%%%%%%
% plotting routine
%%%%%%%%%%%%%%%%%%%%%%%%%%%%%

for i = 1:chans                 %repeat for each channel
   if (maxtime-time>PLOT_TIME)
      eval(['F = ',dataname,'(chans-i+1,(time*samplerate)+1:((time+PLOT_TIME)*samplerate));'])
   else
      eval(['F = ',dataname,'(chans-i+1,(time*samplerate)+1:(maxtime*samplerate));'])
   end
   F = F - mean(F) + i*spacing_var;
   plot (F,'clipping','off','color',colors(plotcolor))
end

%%%%%%%%%%%%%%%%%%%%%%%%%%%%%
% Plot Scaling I
%%%%%%%%%%%%%%%%%%%%%%%%%%%%%

if disp_scale == 1
   line([(PLOT_TIME+.3)*samplerate,(PLOT_TIME+.3)*samplerate],[1.5*spacing_var 2.5*spacing_var],'clipping','off','color','w')
   line([(PLOT_TIME+.3)*samplerate-10,(PLOT_TIME+.3)*samplerate+10],[2.5*spacing_var,2.5*spacing_var],'clipping','off','color','w')
   line([(PLOT_TIME+.3)*samplerate-10,(PLOT_TIME+.3)*samplerate+10],[1.5*spacing_var,1.5*spacing_var],'clipping','off','color','w')
   text((PLOT_TIME+.5)*samplerate,2*spacing_var,num2str(round(spacing_var)),'clipping','off')
end

%%%%%%%%%%%%%%%%%%%%%%%%%%%%%%%%%%%%%%%%%%%%%%%%%%%%%%
% Set slider=edit
% This routine resets the value of the user controls so that
%    they agree.
%%%%%%%%%%%%%%%%%%%%%%%%%%%%%%%%%%%%%%%%%%%%%%%%%%%%%

   H = findobj(fighandle,'style','slider');
   D = findobj(fighandle,'style','edit');
   set (D, 'string', num2str(time));
