# Supplementary material for: Sharing Happy Stories Increases Interpersonal Closeness: Interpersonal Brain Synchronization as a Neural Indicator
Source: eNeuro. 2021 Nov 18;8(6):ENEURO.0245-21.2021. doi: 10.1523/ENEURO.0245-21.2021 (PMC8607910; doi:10.1523/ENEURO.0245-21.2021)
Supplement: Extended Data 1 — The code used in the study. Download Extended Data 1, ZIP file. [file enu-eN-NWR-0245-21-s02.zip › eeglab14_0_0b/functions/miscfunc/eeg_ms2f.m]

% eeg_ms2f() - convert epoch latency in ms to nearest epoch frame number
%
% Usage:
%         >> outf = eeg_ms2f(EEG,ms);
% Inputs:
%         EEG - EEGLAB data set structure
%         ms  - epoch latency in milliseconds
% Output:
%         outf - nearest epoch frame to the specified epoch latency
%
% Author: Scott Makeig, SCCN/INC, 12/05

function outf = eeg_ms2f(EEG,ms)
        ms = ms/1000;
        if ms < EEG.xmin | ms > EEG.xmax
           error('time out of range');
        end
        outf = 1+round((EEG.pnts-1)*(ms-EEG.xmin)/(EEG.xmax-EEG.xmin));
        % else
        % [tmp outf] = min(abs(EEG.times-ms)); 
