# Supplementary material for: Sharing Happy Stories Increases Interpersonal Closeness: Interpersonal Brain Synchronization as a Neural Indicator
Source: eNeuro. 2021 Nov 18;8(6):ENEURO.0245-21.2021. doi: 10.1523/ENEURO.0245-21.2021 (PMC8607910; doi:10.1523/ENEURO.0245-21.2021)
Supplement: Extended Data 1 — The code used in the study. Download Extended Data 1, ZIP file. [file enu-eN-NWR-0245-21-s02.zip › eeglab14_0_0b/functions/miscfunc/envproj.col]

w..
r..
g..
b..
m..
c..
r..
g..
b..
m..
c..
r..
g..
b..
m..
c..
r..
g..
b..
m..
c..
r..
g..
b..
m..
c..
r..
g..
b..
m..
c..
r..
g..
b..
m..
c..
r..
g..
b..
m..
c..
r..
g..
b..
m..
c..
r..
g..
b..
m..
c..
r..
g..
b..
m..
c..
r..
g..
b..
m..
c..
r..
g..
b..
