# Supplementary material for: Sharing Happy Stories Increases Interpersonal Closeness: Interpersonal Brain Synchronization as a Neural Indicator
Source: eNeuro. 2021 Nov 18;8(6):ENEURO.0245-21.2021. doi: 10.1523/ENEURO.0245-21.2021 (PMC8607910; doi:10.1523/ENEURO.0245-21.2021)
Supplement: Extended Data 1 — The code used in the study. Download Extended Data 1, ZIP file. [file enu-eN-NWR-0245-21-s02.zip › eeglab14_0_0b/functions/miscfunc/fillcurves.m]

% fillcurves() - fill the space between 2 curves
%
% Usage:
%   h=fillcurves( Y1, Y2);
%   h=fillcurves( X, Y1, Y2, color, transparent[0 to 1]);
%
% Example:
%   a = rand(1, 50);
%   b = rand(1, 50)+2; b(10) = NaN;
%   figure; fillcurves([51:100], a, b);
%
% Author: A. Delorme, SCCN, INC, UCSD/CERCO, CNRS

% Copyright (C) Arnaud Delorme, arno@salk.edu
%
% This program is free software; you can redistribute it and/or modify
% it under the terms of the GNU General Public License as published by
% the Free Software Foundation; either version 2 of the License, or
% (at your option) any later version.
%
% This program is distributed in the hope that it will be useful,
% but WITHOUT ANY WARRANTY; without even the implied warranty of
% MERCHANTABILITY or FITNESS FOR A PARTICULAR PURPOSE.  See the
% GNU General Public License for more details.
%
% You should have received a copy of the GNU General Public License
% along with this program; if not, write to the Free Software
% Foundation, Inc., 59 Temple Place, Suite 330, Boston, MA  02111-1307  USA

function h = fillcurves(X, Y1, Y2, color, transparent, legends)
    
    if nargin < 2
        help fillcurves;
        return;
    end;
    
    if nargin < 3
        Y2 = Y1;
        Y1 = X;
        X = [1:length(Y1)];
    end;
    if nargin < 4 || isempty(color)
        color = { 'r' 'b' 'g' 'c' };
    elseif ~iscell(color)
        color = { color };
    end;
    if nargin < 5
        transparent = 0.5;
    end;
    X1 = X(:)';
    X2 = X(:)';
    
    % remove NaNs
    tmpnan1 = find(isnan(Y1));
    tmpnan2 = find(isnan(Y2));
    Y1(tmpnan1) = []; X1(tmpnan1) = [];
    Y2(tmpnan2) = []; X2(tmpnan2) = [];
    
    % remove 0s if log scale
    if strcmpi(get(gca, 'yscale'), 'log')
        tmp1 = find(~Y1);
        tmp2 = find(~Y2);
        Y1(tmp1) = []; X1(tmp1) = [];
        Y2(tmp2) = []; X2(tmp2) = [];
    end;
    
    % multiple curve plot
    % -------------------
    if size(Y1,1) ~= 1 && size(Y1,2) ~= 1
        for index = 1:size(Y1,2)
            fillcurves(X, Y1(:,index)', Y2(:,index)', color{index}, transparent);
            hold on;
        end;
        yl = ylim;
        xl = xlim;
        line([xl(1) xl(1)]+(xl(2)-xl(1))/2000, yl, 'color', 'k');
        line(xl, [yl(1) yl(1)]+(yl(2)-yl(1))/2000, 'color', 'k');
        
        % write legend and add transparency to it
        % ---------------------------------------
        if nargin > 5
            h = legend(legends);
            hh = get(h, 'children');
            for index = 1:length(hh)
                fields = get(hh(index));
                if isfield(fields, 'FaceAlpha');
                    numfaces = size(get(hh(index), 'Vertices'),1);
                    set(hh(index), 'FaceVertexCData', repmat([1 1 1], [numfaces 1]), 'Cdatamapping', 'direct', 'facealpha', transparent, 'edgecolor', 'none');
                end;
            end;
        end;
        return;
    end;
    
    % plot
    % ----
    allpointsx = [X1 X2(end:-1:1)]';
    allpointsy = [Y1 Y2(end:-1:1)]';
    h = fill(allpointsx, allpointsy, color{1}); 
    set(h, 'edgecolor', color{1});
    xlim([ X(1) X(end) ]);
    if transparent
        numfaces = size(get(h, 'Vertices'),1);
        set(h, 'FaceVertexCData', repmat([1 1 1], [numfaces 1]), 'Cdatamapping', 'direct', 'facealpha', transparent, 'edgecolor', 'none');
    end;

    % replot lines at boundaries
    % --------------------------
    parent = dbstack;
    if length(parent) == 1 || ~strcmpi(parent(2).name, 'fillcurves')
        yl = ylim;
        xl = xlim;
        line([xl(1) xl(1)]+(xl(2)-xl(1))/2000, yl, 'color', 'k');
        line(xl, [yl(1) yl(1)]+(yl(2)-yl(1))/2000, 'color', 'k');
    end;
