# Supplementary material for: Sharing Happy Stories Increases Interpersonal Closeness: Interpersonal Brain Synchronization as a Neural Indicator
Source: eNeuro. 2021 Nov 18;8(6):ENEURO.0245-21.2021. doi: 10.1523/ENEURO.0245-21.2021 (PMC8607910; doi:10.1523/ENEURO.0245-21.2021)
Supplement: Extended Data 1 — The code used in the study. Download Extended Data 1, ZIP file. [file enu-eN-NWR-0245-21-s02.zip › eeglab14_0_0b/functions/miscfunc/formatsvnrevision.m]

function formatsvnrevision(v1, v2)

disp('Getting revision information...');
system(sprintf('svn log --verbose -r%d:%d > tmprev.txt', v1, v2));

oldpwd = pwd;
newpwd = fileparts(which('eeglab.m'));
cd(newpwd);

fid = fopen('tmprev.txt', 'r');

state = 1;
while ~feof(fid)
    txt = fgetl(fid);
    if length(txt) > 4 && strcmpi(txt(1:4), '----')
        state = 1;
        if feof(fid), return; end;
    end;
    if state == 1,
        % get rev number
        txt  = fgetl(fid);
        rev = strtok(txt);
        revnum = rev(2:end);
        
        % get function name
        txt = fgetl(fid);
        txt = fgetl(fid);
        [tmp file] = strtok(txt);
        file = deblank(file);
        [tmp file ext] = fileparts(file);
        file = [ file ext ];
        state = 2;
    end;
    if isempty(txt)
        state = 3;
    end;
    if state == 3
        revinfo = fgetl(fid);
        revinfo = revinfo(1:end);
        state = 1;
        fprintf('** %s, %s (SVN %s - Arno)\n', file, revinfo, revnum);
    end;
end;
cd(oldpwd);
