# Supplementary material for: Sharing Happy Stories Increases Interpersonal Closeness: Interpersonal Brain Synchronization as a Neural Indicator
Source: eNeuro. 2021 Nov 18;8(6):ENEURO.0245-21.2021. doi: 10.1523/ENEURO.0245-21.2021 (PMC8607910; doi:10.1523/ENEURO.0245-21.2021)
Supplement: Extended Data 1 — The code used in the study. Download Extended Data 1, ZIP file. [file enu-eN-NWR-0245-21-s02.zip › eeglab14_0_0b/functions/miscfunc/gauss.m]

% gauss() - return a smooth Gaussian window
%
% Usage:
%   >> outvector = gauss(frames,sds);
%
% Inputs:
%   frames = window length
%   sds    = number of +/-std. deviations = steepness 
%            (~0+ -> flat; >>10 -> spike)

function outvec = gauss(frames,sds)

outvec = [];
if nargin < 2
  help gauss
  return
end
if sds <=0 | frames < 1
  help gauss
  return
end

incr = 2*sds/(frames-1);
outvec = exp(-(-sds:incr:sds).^2);
