# Supplementary material for: Sharing Happy Stories Increases Interpersonal Closeness: Interpersonal Brain Synchronization as a Neural Indicator
Source: eNeuro. 2021 Nov 18;8(6):ENEURO.0245-21.2021. doi: 10.1523/ENEURO.0245-21.2021 (PMC8607910; doi:10.1523/ENEURO.0245-21.2021)
Supplement: Extended Data 1 — The code used in the study. Download Extended Data 1, ZIP file. [file enu-eN-NWR-0245-21-s02.zip › eeglab14_0_0b/functions/miscfunc/getallmenus.m]

% getallmenus() - get all submenus of a window or a menu and return 
%                 a tree.
%
% Usage:
%   >> [tree nb] = getallmenus( handler );
%
% Inputs:
%   handler    - handler of the window or of a menu
%
% Outputs:
%   tree       - text output
%   nb         - number of elements in the tree
%
% Author: Arnaud Delorme, CNL / Salk Institute, 2001

% Copyright (C) 2001 Arnaud Delorme, Salk Institute, arno@salk.edu
%
% This program is free software; you can redistribute it and/or modify
% it under the terms of the GNU General Public License as published by
% the Free Software Foundation; either version 2 of the License, or
% (at your option) any later version.
%
% This program is distributed in the hope that it will be useful,
% but WITHOUT ANY WARRANTY; without even the implied warranty of
% MERCHANTABILITY or FITNESS FOR A PARTICULAR PURPOSE.  See the
% GNU General Public License for more details.
%
% You should have received a copy of the GNU General Public License
% along with this program; if not, write to the Free Software
% Foundation, Inc., 59 Temple Place, Suite 330, Boston, MA  02111-1307  USA

function [txt, nb, labels] = getallmenus( handler, level )

NBBLANK = 6; % number of blank for each submenu input

	if nargin < 1
		help getallmenus;
		return;
	end;
	if nargin < 2
		level = 0;
	end;
	
	txt = '';
	nb = 0;
	labels = {};
	allmenu = findobj('parent', handler, 'type', 'uimenu');
	allmenu = allmenu(end:-1:1);
	if ~isempty(allmenu)
		for i=1:length(	allmenu );
			[txtmp nbtmp tmplab] = getallmenus(allmenu(i), level+1);
			txtmp = [ blanks(level*NBBLANK) txtmp ];
			txt = [ txtmp txt ];
			labels = { tmplab labels{:} };
			nb = nb+nbtmp;
		end;
	end;
	try
		txt = [ get(handler, 'Label') 10 txt ];
		nb = nb+1;
	catch, end;
	if isempty(labels)
		labels = { nb };
	end;	

% transform into array of text
% ----------------------------
if nargin < 2
	txt = [10 txt];
	newtext = zeros(1000, 1000);
	maxlength = 0;
	lines = find( txt == 10 );
	for index = 1:length(lines)-1
		tmptext = txt(lines(index)+1:lines(index+1)-1); 	
		if maxlength < length( tmptext ), maxlength = length( tmptext ); end;
		newtext(index, 1:length(tmptext)) = tmptext;
	end;
	txt = char( newtext(1:index+1, 1:maxlength) );
end;		
return;
