# Supplementary material for: Sharing Happy Stories Increases Interpersonal Closeness: Interpersonal Brain Synchronization as a Neural Indicator
Source: eNeuro. 2021 Nov 18;8(6):ENEURO.0245-21.2021. doi: 10.1523/ENEURO.0245-21.2021 (PMC8607910; doi:10.1523/ENEURO.0245-21.2021)
Supplement: Extended Data 1 — The code used in the study. Download Extended Data 1, ZIP file. [file enu-eN-NWR-0245-21-s02.zip › eeglab14_0_0b/functions/miscfunc/hist2.m]

% hist2() - draw superimposed histograms
%
% Usage:
%   >> hist2(data1, data2, bins);
%
% Inputs:
%   data1   - data to plot first process
%   data2   - data to plot second process
%
% Optional inputs:
%   bins    - vector of bin center
%
% Author: Arnaud Delorme (SCCN, UCSD)

% Copyright (C) 2003 Arnaud Delorme, Salk Institute, arno@salk.edu
%
% This program is free software; you can redistribute it and/or modify
% it under the terms of the GNU General Public License as published by
% the Free Software Foundation; either version 2 of the License, or
% (at your option) any later version.
%
% This program is distributed in the hope that it will be useful,
% but WITHOUT ANY WARRANTY; without even the implied warranty of
% MERCHANTABILITY or FITNESS FOR A PARTICULAR PURPOSE.  See the
% GNU General Public License for more details.
%
% You should have received a copy of the GNU General Public License
% along with this program; if not, write to the Free Software
% Foundation, Inc., 59 Temple Place, Suite 330, Boston, MA  02111-1307  USA


% draw superimposed histograms
% ---------------
function hist2(data1, data2, bins);

if nargin < 1
    help hist2;
    return;
end;
if nargin < 3
    bins = linspace(min(min(data1), min(data2)), max(max(data1), max(data2)), 100);
elseif length(bins) == 1
    bins = linspace(min(min(data1), min(data2)), max(max(data1), max(data2)), bins);
end;

hist(data1, bins);
hold on; hist(data2, bins);
%figure; hist( [ measure{:,5} ], 20);
%hold on; hist([ measure{:,2} ], 20);
c = get(gca, 'children');
numfaces = size(get(c(1), 'Vertices'),1);
set(c(1), 'FaceVertexCData', repmat([1 0 0], [numfaces 1]), 'Cdatamapping', 'direct', 'facealpha', 0.5, 'edgecolor', 'none');
numfaces = size(get(c(2), 'Vertices'),1);
set(c(2), 'FaceVertexCData', repmat([0 0 1], [numfaces 1]), 'Cdatamapping', 'direct', 'facealpha', 0.5, 'edgecolor', 'none');
ylabel('Number of values');
xlim([bins(1) bins(end)]);

yl = ylim;
xl = xlim;
line([xl(1) xl(1)]+(xl(2)-xl(1))/2000, yl, 'color', 'k');
line(xl, [yl(1) yl(1)]+(yl(2)-yl(1))/2000, 'color', 'k');
