# Supplementary material for: Sharing Happy Stories Increases Interpersonal Closeness: Interpersonal Brain Synchronization as a Neural Indicator
Source: eNeuro. 2021 Nov 18;8(6):ENEURO.0245-21.2021. doi: 10.1523/ENEURO.0245-21.2021 (PMC8607910; doi:10.1523/ENEURO.0245-21.2021)
Supplement: Extended Data 1 — The code used in the study. Download Extended Data 1, ZIP file. [file enu-eN-NWR-0245-21-s02.zip › eeglab14_0_0b/functions/miscfunc/imagescloglog.m]

% imagescloglog() - make an imagesc(0) plot with log y-axis and
%                   x-axis values
%
% Usage:  >> imagescloglog(times,freqs,data);
% Usage:  >> imagescloglog(times,freqs,data,clim,xticks,yticks,'key','val',...);
%
% Inputs:
%   times = vector of x-axis values (LOG spaced)
%   freqs = vector of y-axis values (LOG spaced)
%   data  = matrix of size (freqs,times)
%
% Optional inputs:
%   clim   = optional color limit
%   xticks = graduation for x axis
%   yticks = graduation for y axis
%   ...    = 'key', 'val' properties for figure
%
% Author: Arnaud Delorme, SCCN/INC/UCSD, La Jolla, 4/2003 

% Copyright (C) 4/2003 Arnaud Delorme, SCCN/INC/UCSD, scott@sccn.ucsd.edu
%
% This program is free software; you can redistribute it and/or modify
% it under the terms of the GNU General Public License as published by
% the Free Software Foundation; either version 2 of the License, or
% (at your option) any later version.
%
% This program is distributed in the hope that it will be useful,
% but WITHOUT ANY WARRANTY; without even the implied warranty of
% MERCHANTABILITY or FITNESS FOR A PARTICULAR PURPOSE.  See the
% GNU General Public License for more details.
%
% You should have received a copy of the GNU General Public License
% along with this program; if not, write to the Free Software
% Foundation, Inc., 59 Temple Place, Suite 330, Boston, MA  02111-1307  USA

function imagescloglog(times,freqs,data,clim, xticks, yticks, varargin)

  if size(data,1) ~= length(freqs)
      fprintf('logfreq(): data matrix must have %d rows!\n',length(freqs));
      return
  end
  if size(data,2) ~= length(times)
      fprintf('logfreq(): data matrix must have %d columns!\n',length(times));
      return
  end
  if min(freqs)<= 0
      fprintf('logfreq(): frequencies must be > 0!\n');
      return
  end
  try, icadefs; catch, warning('Using MATLAB default colormap'); end
  
  steplog = log(times(2))-log(times(1)); % same for all points
  realborders = [exp(log(times(1))-steplog/2) exp(log(times(end))+steplog/2)];
  newtimes    = linspace(realborders(1), realborders(2), length(times));
  
  % regressing 3 times
  border  = mean(newtimes(2:end)-newtimes(1:end-1))/2; % automatically added to the borders in imagesc
  newtimes = linspace(realborders(1)+border, realborders(2)-border, length(times));
  border  = mean(newtimes(2:end)-newtimes(1:end-1))/2; % automatically added to the borders in imagesc
  newtimes = linspace(realborders(1)+border, realborders(2)-border, length(times));
  border  = mean(newtimes(2:end)-newtimes(1:end-1))/2; % automatically added to the borders in imagesc
  newtimes = linspace(realborders(1)+border, realborders(2)-border, length(times));

  % problem with log images in Matlab: border are automatically added
  % to account for half of the width of a line: but they are added as
  % if the data was linear. The commands below compensate for this effect
  
  steplog = log(freqs(2))-log(freqs(1)); % same for all points
  realborders = [exp(log(freqs(1))-steplog/2) exp(log(freqs(end))+steplog/2)];
  newfreqs    = linspace(realborders(1), realborders(2), length(freqs));
  
  % regressing 3 times
  border  = mean(newfreqs(2:end)-newfreqs(1:end-1))/2; % automatically added to the borders in imagesc
  newfreqs = linspace(realborders(1)+border, realborders(2)-border, length(freqs));
  border  = mean(newfreqs(2:end)-newfreqs(1:end-1))/2; % automatically added to the borders in imagesc
  newfreqs = linspace(realborders(1)+border, realborders(2)-border, length(freqs));
  border  = mean(newfreqs(2:end)-newfreqs(1:end-1))/2; % automatically added to the borders in imagesc
  newfreqs = linspace(realborders(1)+border, realborders(2)-border, length(freqs));
  
  if nargin == 4 & ~isempty(clim)
      imagesc(newtimes,newfreqs,data,clim);
  else 
      imagesc(newtimes,newfreqs,data);
  end;
  
  set(gca, 'yscale', 'log', 'xscale', 'log');
  try colormap(DEFAULT_COLORMAP); catch, end;
  
  % puting ticks
  % ------------
  if nargin >= 5
      divs = xticks;
  else 
      divs = linspace(log(times(1)), log(times(end)), 10);
      divs = ceil(exp(divs)); divs = unique_bc(divs); % ceil is critical here, round might misalign
                                               % out-of border label with within border ticks
  end;
  set(gca, 'xtickmode', 'manual');
  set(gca, 'xtick', divs);
  if nargin >= 6
      divs = yticks;
  else 
      divs = linspace(log(freqs(1)), log(freqs(end)), 10);
      divs = ceil(exp(divs)); divs = unique_bc(divs); % ceil is critical here, round might misalign
                                               % out-of border label with within border ticks
  end;
  set(gca, 'ytickmode', 'manual');
  set(gca, 'ytick', divs);
  
  % additional properties
  % ---------------------
  set(gca, 'yminortick', 'off', 'xaxislocation', 'bottom', 'box', 'off', 'ticklength', [0.03 0], 'tickdir','out', 'color', 'none');  
  if ~isempty(varargin)
      set(gca, varargin{:});
  end;
  
